# Supplementary material for: Ribonuclease J-Mediated mRNA Turnover Modulates Cell Shape, Metabolism and Virulence in Corynebacterium diphtheriae
Source: Microorganisms. 2021 Feb 14;9(2):389. doi: 10.3390/microorganisms9020389 (PMC7917786; doi:10.3390/microorganisms9020389)
Supplement: Supplementary file 1 [file microorganisms-09-00389-s001.zip]

Archive with 2 entries (2 files):
- Supplementary Information.docx
- Table S1.xlsx
