# Supplementary material for: Ribonuclease J-Mediated mRNA Turnover Modulates Cell Shape, Metabolism and Virulence in Corynebacterium diphtheriae
Source: Microorganisms. 2021 Feb 14;9(2):389. doi: 10.3390/microorganisms9020389 (PMC7917786; doi:10.3390/microorganisms9020389)
Supplement: Supplementary file 1 [file microorganisms-09-00389-s001.zip › Table S1.xlsx]

## Sheet: All_Genes
Feature	baseMean	log2FoldChange	lfcSE	stat	pvalue	padj
trpB1	4186.17	4.8681	0.16125	30.1898	3.22738e-200	6.94531e-197
trpB2	2559.31	4.32583	0.146452	29.5376	9.46952e-192	1.01892e-188
DIP1463	8236.91	-4.17236	0.146774	-28.4271	9.36551e-178	6.71819e-175
trpA	1322.98	4.5186	0.201925	22.3776	6.5063e-111	3.50039e-108
trpE	4857.36	4.95997	0.234668	21.1361	3.70169e-99	1.59321e-96
DIP2362	1147.29	3.33144	0.161814	20.588	3.51452e-94	1.26054e-91
DIP2365	941.042	2.72325	0.162007	16.8095	2.07931e-63	6.39239e-61
trpD	1525.47	4.90318	0.316858	15.4744	5.1653e-54	1.38947e-51
DIP2318	1007.16	2.39776	0.155947	15.3755	2.38906e-53	5.7125e-51
DIP0491	675.577	-2.65597	0.174155	-15.2506	1.63077e-52	3.50942e-50
DIP0643	375.663	3.40752	0.225272	15.1263	1.08652e-51	2.12562e-49
DIP0742	4938.27	-1.91446	0.127341	-15.0342	4.38578e-51	7.86517e-49
DIP0464	477.369	-2.27669	0.153828	-14.8003	1.45835e-49	2.41413e-47
DIP2192	2329.35	2.12123	0.145637	14.5652	4.67797e-48	7.19071e-46
trmB	1476.05	2.45667	0.169661	14.4799	1.62347e-47	2.32914e-45
DIP0535	6533.45	-2.13905	0.148648	-14.39	5.98045e-47	8.0437e-45
trpG	1113.67	4.61936	0.322194	14.3372	1.2813e-46	1.62198e-44
fba	19063.7	-1.81135	0.12663	-14.3043	2.05682e-46	2.45904e-44
DIP0536	2597.34	-2.10517	0.149612	-14.0708	5.73982e-45	6.5011e-43
eutD	9465.82	-1.66651	0.118871	-14.0195	1.18375e-44	1.27372e-42
trpC1	2418.38	4.33865	0.30998	13.9966	1.63589e-44	1.67639e-42
DIP0741	4490.89	-2.08308	0.153432	-13.5766	5.51082e-42	5.39058e-40
mmdA	25061.8	-2.07888	0.156338	-13.2974	2.39809e-40	2.24377e-38
DIP0244	528.182	2.24453	0.170267	13.1825	1.10729e-39	9.92874e-38
gatC	1046.95	-1.62234	0.124918	-12.9872	1.44596e-38	1.24468e-36
ackA	6251.59	-1.56299	0.123962	-12.6086	1.89435e-36	1.56794e-34
glpK	1907.1	-1.8657	0.148192	-12.5898	2.40398e-36	1.91606e-34
DIP0024	2325.17	-1.67018	0.133276	-12.5317	5.0049e-36	3.84663e-34
DIP1806	5707.89	-2.18784	0.175109	-12.4941	8.03646e-36	5.96361e-34
DIP2182	1141.44	1.93562	0.158615	12.2032	2.98745e-34	2.143e-32
DIP0578	8221.24	1.53749	0.126188	12.1841	3.77891e-34	2.62329e-32
DIP0534	21243.2	-1.72864	0.141998	-12.1737	4.29059e-34	2.88542e-32
DIP2137	2047.68	3.01474	0.247852	12.1635	4.86497e-34	3.17255e-32
DIP2252	520.386	1.90111	0.157548	12.0668	1.58114e-33	1.00077e-31
DIP2286	774.477	1.80947	0.150479	12.0247	2.6345e-33	1.61984e-31
carB	4391.46	1.59435	0.132797	12.0059	3.30707e-33	1.9769e-31
trxB	4451.09	1.87787	0.15674	11.9808	4.47859e-33	2.60484e-31
gpmA	8715.28	-1.46015	0.122081	-11.9606	5.71672e-33	3.23747e-31
eno	13898.9	-1.58633	0.13428	-11.8136	3.32185e-32	1.83298e-30
DIP0242	620.661	2.61793	0.222144	11.7848	4.67296e-32	2.51406e-30
DIP0243	209.584	3.25244	0.28078	11.5836	4.99208e-31	2.62023e-29
DIP1452	624.951	-1.96803	0.170731	-11.5271	9.63582e-31	4.93721e-29
srtC	316.878	2.72793	0.237822	11.4705	1.85618e-30	9.28954e-29
DIP0804	419.623	2.06861	0.180902	11.435	2.79662e-30	1.3678e-28
gap	46926.8	-1.29579	0.114403	-11.3265	9.69559e-30	4.63665e-28
DIP2130	768.706	1.87852	0.166992	11.2492	2.33818e-29	1.09386e-27
DIP2189	15796.5	1.27409	0.113434	11.2319	2.84204e-29	1.30129e-27
DIP1815	680.392	2.11672	0.189373	11.1775	5.25533e-29	2.35614e-27
pycB	30023.5	-1.97792	0.178217	-11.0984	1.27686e-28	5.60777e-27
DIP1503	778.858	-1.74486	0.157639	-11.0687	1.77925e-28	7.65791e-27
DIP1759	322.492	1.87219	0.171197	10.9359	7.76558e-28	3.27677e-26
DIP2183	4233.24	1.96872	0.181672	10.8367	2.3076e-27	9.54992e-26
sdaA	12534.5	-2.53481	0.234555	-10.8069	3.19235e-27	1.29621e-25
DIP0123	305.895	2.89319	0.270166	10.7089	9.24061e-27	3.68256e-25
mscL	2936.63	-1.80534	0.16867	-10.7034	9.81018e-27	3.83846e-25
narG	22206.5	-1.43202	0.13505	-10.6036	2.86585e-26	1.10131e-24
DIP1057	3871.35	-1.68616	0.160373	-10.514	7.44775e-26	2.81185e-24
narK	8943.8	-1.4869	0.14168	-10.4948	9.13122e-26	3.388e-24
DIP2060	12392.6	-1.83706	0.175424	-10.4721	1.16045e-25	4.2327e-24
DIP1273	17196.8	-1.45301	0.139366	-10.4258	1.88998e-25	6.77872e-24
DIP0137	260.37	2.56425	0.248799	10.3065	6.58283e-25	2.32234e-23
mdh	9066.59	-1.33837	0.130215	-10.2781	8.8416e-25	3.06889e-23
aspA	29789.5	-1.90653	0.186323	-10.2324	1.41948e-24	4.84877e-23
narH	7192.79	-1.50029	0.147061	-10.2018	1.94578e-24	6.54267e-23
DIP0712	281.941	2.22071	0.220394	10.0761	7.0455e-24	2.3326e-22
gatA	3458.37	-1.30583	0.1299	-10.0526	8.95045e-24	2.91839e-22
DIP0288	1202.48	1.81191	0.18198	9.95664	2.359e-23	7.57698e-22
DIP0358	676.108	1.94698	0.195764	9.94556	2.63696e-23	8.34522e-22
DIP1276	2527.86	-1.26761	0.12757	-9.93655	2.88643e-23	9.00232e-22
DIP1394	3234.67	-1.47955	0.149606	-9.88962	4.61767e-23	1.4196e-21
DIP0570	1615.4	1.9146	0.19386	9.87618	5.2806e-23	1.60054e-21
DIP0786	3515.25	-1.21301	0.123851	-9.79416	1.19286e-22	3.56531e-21
DIP2109	136.849	2.35305	0.241844	9.72961	2.25459e-22	6.64641e-21
DIP0241	69.1971	3.06103	0.31536	9.70646	2.82982e-22	8.22942e-21
murA	3322.55	-1.20857	0.126215	-9.57555	1.01313e-21	2.90701e-20
DIP0450	498.833	-1.52873	0.16118	-9.48457	2.4339e-21	6.89179e-20
srtA	1074.13	1.45171	0.153941	9.43029	4.08953e-21	1.14295e-19
DIP2342	391.769	1.49707	0.159071	9.41135	4.89802e-21	1.35135e-19
gltX	3999.68	-1.33281	0.141824	-9.39765	5.57976e-21	1.51995e-19
DIP1277	1238.1	-1.35787	0.144728	-9.38224	6.45885e-21	1.73743e-19
DIP1811	2977.56	-1.61376	0.172248	-9.36883	7.33431e-21	1.94857e-19
upp	1526.8	-1.26664	0.135237	-9.36605	7.52955e-21	1.97605e-19
DIP0802	1488.19	-1.34238	0.143394	-9.36147	7.86355e-21	2.03884e-19
DIP0729	4129.48	1.56451	0.168243	9.29912	1.41619e-20	3.62816e-19
carA	1239.48	1.62054	0.174422	9.29089	1.53e-20	3.87359e-19
DIP1710	2769.27	-1.37469	0.14907	-9.2218	2.92142e-20	7.31035e-19
pyk	24205.8	-1.22982	0.133558	-9.20811	3.31921e-20	8.21029e-19
DIP2220	2090.47	2.18411	0.237544	9.19454	3.76593e-20	9.20942e-19
DIP2061	2003.04	-2.28095	0.248149	-9.19188	3.86046e-20	9.33451e-19
DIP1216	1454.6	-1.4568	0.160161	-9.09585	9.38454e-20	2.24395e-18
DIP2077A	188.224	2.72317	0.300974	9.04786	1.45797e-19	3.44787e-18
DIP0176	723.023	1.41898	0.157015	9.03721	1.60718e-19	3.7594e-18
dapB	1386.51	-1.18783	0.131509	-9.03233	1.68048e-19	3.88859e-18
obgE	2507.9	1.2136	0.134653	9.01282	2.00825e-19	4.57133e-18
rnpA	4521.57	2.71774	0.30156	9.01229	2.01801e-19	4.57133e-18
DIP0162	8174.55	-1.21419	0.135285	-8.97502	2.83296e-19	6.35055e-18
DIP1614	587.496	-1.46431	0.163413	-8.96075	3.22476e-19	7.15431e-18
narJ	2296.63	-1.50598	0.168474	-8.93895	3.92899e-19	8.62773e-18
DIP0655	2583.39	1.2077	0.13529	8.92677	4.38618e-19	9.52495e-18
DIP1095	2746.85	-1.11035	0.124399	-8.92577	4.42609e-19	9.52495e-18
DIP2284	2116.42	-1.34019	0.150267	-8.91874	4.71643e-19	1.00493e-17
ptsI	16699	-1.17494	0.131875	-8.90953	5.12481e-19	1.08123e-17
DIP2059	879.679	1.29115	0.145675	8.86324	7.77209e-19	1.62384e-17
DIP1427	3130.73	-1.49517	0.169979	-8.79622	1.41503e-18	2.92802e-17
DIP1888	1053.87	-1.39814	0.159087	-8.78853	1.51528e-18	3.1056e-17
csp1	6308.84	1.08904	0.124202	8.76831	1.8137e-18	3.68215e-17
pyrF	1134.97	1.56377	0.179398	8.7168	2.86171e-18	5.75551e-17
sdaC	20046.8	-2.22673	0.2568	-8.67108	4.28057e-18	8.52943e-17
metX	136.249	2.57911	0.297966	8.65572	4.89819e-18	9.67055e-17
DIP1356	1006.66	1.21616	0.140991	8.62581	6.36423e-18	1.24508e-16
DIP1990	520.833	-1.4555	0.168876	-8.61874	6.76924e-18	1.31238e-16
ispD	1303.8	1.67391	0.194386	8.61129	7.22423e-18	1.38808e-16
ilvH	195.325	1.76176	0.205656	8.56656	1.06619e-17	2.03048e-16
betP	2427.9	1.05844	0.123805	8.54928	1.23863e-17	2.33818e-16
proB	736.899	1.1989	0.140753	8.51777	1.62652e-17	3.04372e-16
DIP1915	1275.28	-1.05356	0.124336	-8.47353	2.38061e-17	4.41645e-16
ftsH	2159.22	1.25512	0.148197	8.46923	2.47022e-17	4.54352e-16
DIP0737	5491.73	1.59605	0.189354	8.42892	3.48865e-17	6.36235e-16
fhs	2285.14	-1.50112	0.179683	-8.35427	6.58375e-17	1.19061e-15
DIP2269	316.7	1.4127	0.169391	8.3399	7.43515e-17	1.33337e-15
DIP0964	1038.79	1.10595	0.133328	8.29493	1.08651e-16	1.93237e-15
DIP0357	4115.89	-1.72306	0.208161	-8.27753	1.25757e-16	2.21827e-15
dcuA	9454.03	-1.65914	0.200866	-8.25993	1.45757e-16	2.55016e-15
DIP2019	65328.7	-1.87367	0.226913	-8.25723	1.49094e-16	2.58749e-15
DIP0974	3016.13	1.52001	0.184104	8.25624	1.50336e-16	2.58819e-15
irp4	308.534	2.64879	0.320985	8.25208	1.55663e-16	2.65863e-15
DIP1357	493.272	1.88215	0.228631	8.23227	1.837e-16	3.10632e-15
DIP1691	441.583	-1.40106	0.170206	-8.23158	1.84763e-16	3.10632e-15
ndk	2077.59	-1.10085	0.134673	-8.17424	2.9773e-16	4.96679e-15
DIP1270	422.332	-2.0563	0.252847	-8.13257	4.20298e-16	6.95754e-15
DIP0465	2734.01	-2.1318	0.262734	-8.11388	4.90274e-16	8.05397e-15
DIP1586	1558.1	-1.64157	0.202512	-8.10604	5.22948e-16	8.52564e-15
DIP0343	825.145	-1.29442	0.160341	-8.07288	6.86604e-16	1.11096e-14
DIP2343	396.687	1.57979	0.196525	8.03864	9.08399e-16	1.45886e-14
DIP2053	698.231	1.43684	0.178779	8.03694	9.21092e-16	1.46829e-14
DIP2191	3532.84	1.12205	0.139833	8.02423	1.02168e-15	1.61667e-14
DIP1982	1994.71	2.18717	0.273255	8.00413	1.20315e-15	1.88991e-14
rpmH	7067.25	2.03451	0.255005	7.97831	1.48355e-15	2.31348e-14
pgk	18933.3	-1.03425	0.129687	-7.97499	1.52389e-15	2.35929e-14
glf	4569.57	-0.979273	0.122962	-7.96401	1.66549e-15	2.5601e-14
glpF	891.373	-1.63115	0.205743	-7.92808	2.22564e-15	3.39686e-14
DIP1271	1384.67	-1.91774	0.242186	-7.91844	2.40507e-15	3.64486e-14
acnA	15875.8	-0.981734	0.124324	-7.89655	2.86732e-15	4.31502e-14
DIP1214	742.838	-1.24342	0.157922	-7.87364	3.44461e-15	5.14778e-14
DIP0127	770.446	1.50298	0.191478	7.84934	4.18226e-15	6.20705e-14
ptsG	39242.7	-1.38915	0.177638	-7.82013	5.27679e-15	7.77784e-14
DIP2132	88.1856	2.50723	0.321904	7.78874	6.76823e-15	9.90832e-14
DIP2375	4803.97	1.16146	0.149928	7.74679	9.42416e-15	1.37032e-13
DIP0325	1010.7	1.79844	0.232243	7.74377	9.65091e-15	1.39388e-13
opuBD	420.569	1.48342	0.19262	7.70126	1.34729e-14	1.93291e-13
ilvB	577.219	1.12959	0.147628	7.65158	1.98523e-14	2.82928e-13
DIP1807	1466.69	-1.16054	0.1518	-7.6452	2.0862e-14	2.95361e-13
narI	2805.71	-1.56691	0.20498	-7.64424	2.10187e-14	2.95636e-13
tpx	2568.04	-1.21679	0.161217	-7.54753	4.43587e-14	6.19869e-13
fumC	6892.79	-1.06711	0.141466	-7.54321	4.58558e-14	6.36655e-13
DIP0934	541.87	-1.32094	0.17515	-7.54176	4.63653e-14	6.39603e-13
DIP1754	263.014	1.58241	0.210402	7.52089	5.4405e-14	7.45729e-13
DIP0113	737.768	1.29554	0.172711	7.50119	6.324e-14	8.61345e-13
DIP1952	1310.85	1.76979	0.236203	7.49268	6.74822e-14	9.13343e-13
DIP1348	3268.89	-0.93997	0.125879	-7.46727	8.18783e-14	1.10126e-12
DIP0600	605.458	-1.13416	0.152219	-7.45084	9.2747e-14	1.2397e-12
tkt	7441.88	-0.82868	0.111239	-7.44952	9.36806e-14	1.24445e-12
DIP0111	837.196	1.28302	0.173349	7.40138	1.34773e-13	1.77934e-12
purF	2722.47	0.894338	0.120853	7.40023	1.35948e-13	1.78391e-12
DIP1848	1214.43	-0.984819	0.133111	-7.3985	1.37732e-13	1.79635e-12
DIP0644	503.97	1.39754	0.188968	7.39565	1.40717e-13	1.82424e-12
DIP0987	1758.69	-1.42049	0.193112	-7.35576	1.89845e-13	2.445e-12
panC	131.855	1.9452	0.264472	7.35504	1.90874e-13	2.445e-12
cmk	1250.91	0.890472	0.121258	7.34363	2.07881e-13	2.6471e-12
sbm	18026.5	-1.34578	0.183474	-7.33499	2.21741e-13	2.80698e-12
DIP0319	202.419	1.5427	0.210596	7.32543	2.38138e-13	2.99692e-12
DIP0989	1878.2	1.01652	0.139117	7.30695	2.73268e-13	3.40455e-12
sufR	1296.62	1.5631	0.213925	7.30674	2.73693e-13	3.40455e-12
DIP0451	372.308	-1.29646	0.178249	-7.27332	3.50768e-13	4.33823e-12
DIP0530	687.032	-1.10512	0.152232	-7.25941	3.88779e-13	4.75371e-12
DIP0656	3440.61	0.913233	0.125793	7.25983	3.87563e-13	4.75371e-12
DIP0870	1883.02	0.912627	0.125887	7.24957	4.18087e-13	5.08318e-12
DIP1976	1045.79	1.80541	0.249203	7.24473	4.33292e-13	5.23845e-12
DIP0610	508.869	1.15635	0.159655	7.24277	4.3961e-13	5.28514e-12
parB	1838.83	1.08658	0.150302	7.22932	4.85431e-13	5.8036e-12
DIP0218	59.2235	2.18473	0.302632	7.21912	5.2325e-13	6.22118e-12
DIP2168	786.395	1.45681	0.201914	7.215	5.39337e-13	6.37722e-12
tal	4110.43	-0.833438	0.115637	-7.20733	5.70581e-13	6.70979e-12
DIP1785	2995.98	1.06263	0.148275	7.16664	7.68603e-13	8.98932e-12
DIP1155	4766.47	-1.21094	0.169265	-7.1541	8.42255e-13	9.79748e-12
DIP1030	9837.11	-0.830183	0.116705	-7.11354	1.13104e-12	1.3086e-11
DIP1349	983.471	-1.01971	0.1435	-7.106	1.19458e-12	1.37472e-11
DIP2166	3370.98	0.882739	0.124554	7.08722	1.36831e-12	1.56627e-11
cysQ	2887.84	-0.81907	0.115616	-7.08439	1.39662e-12	1.59023e-11
rbfA	1038.63	-1.49639	0.211544	-7.07363	1.50929e-12	1.70947e-11
piuB	107.418	1.82711	0.258679	7.06323	1.62674e-12	1.83285e-11
DIP1195	1954.72	0.978818	0.138612	7.06154	1.64664e-12	1.84561e-11
pknA	1230.96	1.23816	0.175382	7.05976	1.66785e-12	1.85969e-11
sdhA	18736.9	-0.869869	0.123266	-7.05683	1.70339e-12	1.88953e-11
DIP0966	1318.57	1.07202	0.152328	7.03759	1.95595e-12	2.15857e-11
sdhB	8877.68	-0.950349	0.135765	-6.99996	2.5603e-12	2.8111e-11
DIP0967	1434.2	0.891423	0.12738	6.99816	2.59338e-12	2.83297e-11
DIP2363	419.198	1.03706	0.149168	6.9523	3.59379e-12	3.90598e-11
DIP0161	4573.97	-1.18111	0.169924	-6.95086	3.63069e-12	3.92626e-11
DIP0092	84.0472	1.87544	0.270108	6.9433	3.83056e-12	4.12168e-11
lldP	748.375	2.29382	0.330913	6.93181	4.15485e-12	4.44838e-11
DIP0901	7483.71	-1.02113	0.148076	-6.89597	5.34974e-12	5.69933e-11
DIP2311	1352.12	0.990406	0.144207	6.86793	6.5138e-12	6.90526e-11
DIP1150	543.758	-1.10533	0.161601	-6.83986	7.92726e-12	8.36248e-11
DIP1445	2707.96	-0.950819	0.139032	-6.83885	7.98311e-12	8.38031e-11
ldh	4584.53	-1.28146	0.187668	-6.82835	8.5899e-12	8.97353e-11
DIP1805	779.508	1.07126	0.157167	6.81604	9.35846e-12	9.72918e-11
DIP2265	1344.72	-1.26291	0.185508	-6.80786	9.90588e-12	1.02488e-10
DIP0006	1190.41	1.61739	0.237617	6.80672	9.98515e-12	1.02814e-10
DIP1418	2367.71	-0.844352	0.124469	-6.7836	1.17215e-11	1.20117e-10
tig	9806.21	0.959488	0.141461	6.78272	1.17935e-11	1.20283e-10
DIP1642	2667.42	-0.89218	0.131698	-6.77444	1.24886e-11	1.26771e-10
DIP1617	435.186	-1.21387	0.179239	-6.77236	1.26696e-11	1.28004e-10
DIP0076	108.804	1.83815	0.27145	6.77161	1.27354e-11	1.28068e-10
DIP0975	229.708	1.47052	0.217631	6.75693	1.40946e-11	1.41077e-10
DIP1153	2436.13	-2.09216	0.31006	-6.74759	1.50318e-11	1.49761e-10
DIP0736	2306.62	1.39921	0.208111	6.72337	1.77566e-11	1.76094e-10
dapA	6045.71	-0.872486	0.129786	-6.7225	1.78629e-11	1.76334e-10
DIP1278	351.666	-1.37316	0.204444	-6.71655	1.86082e-11	1.82853e-10
DIP2047	1089.89	1.24516	0.186601	6.67284	2.50894e-11	2.4542e-10
DIP0057	1477.59	0.927973	0.139217	6.66565	2.63496e-11	2.56581e-10
DIP0240	250.562	3.58657	0.538189	6.66416	2.66188e-11	2.58034e-10
DIP1031	19708.1	-0.810966	0.122223	-6.63514	3.24195e-11	3.12855e-10
DIP1469	1306.21	-0.94092	0.14298	-6.58079	4.67954e-11	4.4957e-10
DIP1989	333.323	-1.11305	0.169157	-6.57999	4.70481e-11	4.49989e-10
DIP0581	3670.83	1.06365	0.16188	6.5706	5.01118e-11	4.77171e-10
DIP0294	717.524	1.10418	0.168514	6.55245	5.65988e-11	5.36567e-10
DIP1284	391.317	-1.04918	0.160138	-6.55174	5.68714e-11	5.36786e-10
groEL	11566.4	1.06459	0.162755	6.54105	6.10872e-11	5.7406e-10
DIP1465	1121.72	-1.03753	0.158761	-6.53516	6.35405e-11	5.94518e-10
purK	533.935	1.10468	0.169363	6.52251	6.91392e-11	6.44102e-10
DIP2247	471.95	1.30507	0.200282	6.51616	7.21289e-11	6.69057e-10
DIP0299	533.048	-1.6205	0.248849	-6.51197	7.41711e-11	6.84452e-10
modA1	289.658	1.09787	0.168605	6.51146	7.44247e-11	6.84452e-10
clpC	11378.2	1.46966	0.225967	6.5039	7.8266e-11	7.16717e-10
DIP0976	589.425	-0.990572	0.152439	-6.49814	8.13176e-11	7.41506e-10
spaE	120.118	1.70628	0.263079	6.48582	8.8253e-11	8.01352e-10
DIP0388	893.383	-0.945862	0.145865	-6.4845	8.90292e-11	8.05003e-10
DIP2293	253.044	1.10501	0.170677	6.47427	9.52699e-11	8.57828e-10
serS	7899.64	-0.833227	0.128949	-6.46169	1.03537e-10	9.28379e-10
DIP0322	261.903	1.28706	0.199239	6.45991	1.04767e-10	9.35511e-10
DIP1992	431.414	1.79879	0.28016	6.42059	1.3575e-10	1.20717e-09
dcuB	3435.17	-1.44969	0.225838	-6.41916	1.37025e-10	1.21349e-09
DIP0772	210.58	1.29495	0.201897	6.41391	1.41836e-10	1.25095e-09
rpoB	27195	1.2423	0.193913	6.40646	1.48935e-10	1.30819e-09
DIP1656	1533.8	-0.860167	0.134325	-6.40361	1.51746e-10	1.32747e-09
DIP1435	3307.78	-1.31668	0.205823	-6.39713	1.58319e-10	1.37937e-09
rpoE	654.889	-1.20914	0.189312	-6.38705	1.69119e-10	1.46752e-09
hrcA	1064.04	0.972871	0.152531	6.37819	1.79191e-10	1.54867e-09
purN	2494.04	-0.807077	0.126789	-6.3655	1.94657e-10	1.67561e-09
tsnR	887.555	-1.19618	0.188064	-6.3605	2.01103e-10	1.7242e-09
DIP1618	1424.8	-0.975593	0.153421	-6.35892	2.03183e-10	1.73512e-09
DIP1440	3569.15	-0.952938	0.149986	-6.35352	2.10442e-10	1.79001e-09
DIP1546	2807.51	-0.945354	0.148926	-6.34781	2.18398e-10	1.85037e-09
ddpB	49.1281	2.22473	0.352202	6.31662	2.67346e-10	2.25619e-09
srtB	65.7034	2.09236	0.331725	6.30751	2.83565e-10	2.38372e-09
DIP0180	502.576	-1.42266	0.225574	-6.30684	2.84786e-10	2.38467e-09
DIP1548	588.245	-0.961587	0.152819	-6.29231	3.1277e-10	2.60884e-09
DIP0112	623.805	1.10222	0.175384	6.28461	3.28673e-10	2.73091e-09
DIP1441	848.655	-1.02594	0.16329	-6.28296	3.32187e-10	2.74948e-09
efp	3392	-0.868756	0.138706	-6.26331	3.76883e-10	3.10748e-09
DIP1707	3595.32	0.909365	0.145795	6.23729	4.45215e-10	3.65688e-09
DIP0227	948.387	1.30065	0.208915	6.22572	4.79335e-10	3.92216e-09
DIP1673	233.112	-1.49387	0.240374	-6.21477	5.14009e-10	4.18995e-09
ribF	1219.6	-0.878971	0.141656	-6.20497	5.47085e-10	4.44274e-09
DIP0228	758.784	1.71985	0.27807	6.18494	6.21252e-10	5.02607e-09
DIP1361	2402.41	-0.906989	0.14677	-6.17967	6.4236e-10	5.17737e-09
DIP2184	869.71	0.911538	0.147797	6.1675	6.93801e-10	5.57112e-09
DIP1239	2097.15	-0.897922	0.146385	-6.13398	8.57084e-10	6.85667e-09
DIP2016	2073.1	-1.14756	0.187233	-6.12904	8.84123e-10	7.04679e-09
DIP0598	408.683	1.21494	0.198758	6.11264	9.79974e-10	7.78193e-09
DIP1459	839.158	-0.988087	0.161708	-6.11031	9.94361e-10	7.86715e-09
DIP1231	4905.31	-1.12462	0.184075	-6.10958	9.98947e-10	7.87448e-09
mnmA	339.343	1.15968	0.189856	6.10821	1.00757e-09	7.91344e-09
DIP1858	1408.88	-0.769362	0.125989	-6.10659	1.01785e-09	7.96514e-09
DIP2140	123.193	1.40251	0.22984	6.10208	1.04696e-09	8.16325e-09
DIP0908	1053.18	1.00215	0.164555	6.09011	1.12836e-09	8.76615e-09
DIP1514	421.036	-0.926251	0.152207	-6.08547	1.16146e-09	8.99091e-09
DIP0511	1169.74	-1.40631	0.231487	-6.07513	1.23886e-09	9.55566e-09
DIP2051	219.83	1.26947	0.209824	6.05017	1.44691e-09	1.11205e-08
DIP1149	1011.06	-1.97698	0.328008	-6.02725	1.66775e-09	1.27722e-08
DIP0594	88.7042	1.98332	0.330083	6.00855	1.87192e-09	1.4285e-08
DIP2194	9499.32	0.716614	0.119299	6.0069	1.89105e-09	1.438e-08
DIP2136	1260.99	1.08399	0.18086	5.99354	2.05322e-09	1.55582e-08
clpS	845.444	-0.913311	0.153224	-5.96064	2.51253e-09	1.89092e-08
DIP2296	4105.39	-0.804593	0.134985	-5.96061	2.51303e-09	1.89092e-08
DIP1933	565.224	-1.27808	0.214917	-5.94685	2.7335e-09	2.04965e-08
lexA	1248.8	-0.841124	0.141643	-5.93835	2.8791e-09	2.15133e-08
metE	746.976	1.00782	0.170256	5.91945	3.2302e-09	2.40533e-08
DIP0514	1476.13	-1.30442	0.220471	-5.91654	3.2878e-09	2.43977e-08
ppgK	1384.51	-1.21509	0.205702	-5.90706	3.48269e-09	2.57551e-08
topA	1886.95	0.999468	0.16927	5.90456	3.53581e-09	2.60584e-08
DIP0926	775.413	-0.929455	0.157478	-5.90214	3.58827e-09	2.63548e-08
rplO	11787	1.29539	0.219858	5.89196	3.81652e-09	2.79359e-08
glpD	1873.95	-1.56752	0.266295	-5.88642	3.94657e-09	2.87899e-08
DIP0823	255.861	-1.23196	0.210211	-5.86057	4.61288e-09	3.35369e-08
rplJ	30465.4	-0.667002	0.113831	-5.8596	4.63976e-09	3.36188e-08
DIP1358	73.933	1.61973	0.277037	5.8466	5.0172e-09	3.62316e-08
DIP1297	351.636	-0.94047	0.160999	-5.84146	5.17451e-09	3.72426e-08
DIP0204	76.5614	1.52504	0.261346	5.83534	5.36817e-09	3.85077e-08
DIP2050	656.523	0.948059	0.162756	5.82503	5.71007e-09	4.08241e-08
pgm	1418.96	-0.919154	0.158473	-5.80005	6.62933e-09	4.72395e-08
DIP0061	256.62	1.20563	0.207976	5.79695	6.75308e-09	4.79624e-08
rplL	21996.7	-0.700473	0.120939	-5.79194	6.9576e-09	4.92525e-08
DIP1979	370.929	0.910233	0.157573	5.77659	7.62283e-09	5.37847e-08
sdhC	7807.54	-0.826201	0.143107	-5.77332	7.77226e-09	5.46598e-08
DIP0011	169.877	1.92179	0.33303	5.77062	7.89803e-09	5.53634e-08
folE	462.423	1.06579	0.184784	5.76778	8.03223e-09	5.61213e-08
DIP1086	1942.01	-0.975722	0.169448	-5.75822	8.50032e-09	5.91996e-08
DIP0323	383.822	1.09284	0.190256	5.74407	9.24265e-09	6.41619e-08
engA	3128.79	0.674392	0.117674	5.731	9.98388e-09	6.90846e-08
DIP2287	413.462	1.29489	0.226687	5.71225	1.11495e-08	7.69027e-08
DIP0862	2783.44	-1.10299	0.193723	-5.69365	1.24352e-08	8.54969e-08
DIP0383	2560.12	-0.854082	0.150218	-5.68563	1.30329e-08	8.93208e-08
DIP2095	773.169	1.09748	0.1931	5.68348	1.3198e-08	9.01653e-08
DIP0278	2667.67	0.681473	0.119923	5.68261	1.32655e-08	9.03397e-08
DIP0063	165.788	1.4251	0.251186	5.6735	1.39907e-08	9.49777e-08
DIP0129	392.984	-0.89112	0.157442	-5.65997	1.51397e-08	1.02455e-07
DIP2298	428.601	0.935181	0.165318	5.65688	1.54151e-08	1.03992e-07
DIP0377	434.697	1.19029	0.210738	5.64819	1.62146e-08	1.09043e-07
DIP2066	1104.97	0.836579	0.148322	5.64028	1.6977e-08	1.13815e-07
DIP0630	125.946	1.34005	0.238062	5.62899	1.81263e-08	1.21142e-07
DIP0933	1000.84	-0.982082	0.175074	-5.60953	2.02879e-08	1.35169e-07
DIP0017	34.2341	2.32825	0.415221	5.60725	2.05562e-08	1.36534e-07
lysS	2311.22	0.763166	0.136173	5.60439	2.0899e-08	1.38384e-07
smpB	812.491	0.964425	0.172323	5.5966	2.18596e-08	1.443e-07
DIP2301	1959.74	-1.00596	0.180474	-5.57397	2.48999e-08	1.63867e-07
DIP1740	2064.83	0.825496	0.148361	5.56411	2.635e-08	1.72882e-07
DIP1723	1770.84	1.02274	0.183861	5.56257	2.65828e-08	1.73879e-07
alaS	7042.2	-0.68596	0.123569	-5.55121	2.83699e-08	1.85006e-07
DIP0512	912.555	-1.4768	0.266435	-5.54281	2.97657e-08	1.93522e-07
DIP1446	385.345	-0.851499	0.153646	-5.54196	2.99107e-08	1.93879e-07
ung	138.198	1.43028	0.258624	5.53034	3.19604e-08	2.06543e-07
DIP0513	2486.45	-1.36232	0.246451	-5.52776	3.2434e-08	2.08976e-07
ycdC	9303.96	1.53232	0.279043	5.49134	3.98906e-08	2.56252e-07
DIP1591	502.266	-0.821567	0.15001	-5.47673	4.33249e-08	2.77485e-07
DIP0537	166.431	-1.11232	0.203654	-5.46181	4.71301e-08	3.00961e-07
DIP1453	284.219	-1.10488	0.202441	-5.45779	4.82096e-08	3.06944e-07
DIP2366	375.364	1.03401	0.189781	5.44846	5.08078e-08	3.22532e-07
DIP0131	253.201	1.06586	0.195814	5.44326	5.23155e-08	3.31126e-07
DIP1594	3169.29	0.715009	0.131473	5.43846	5.37439e-08	3.3917e-07
DIP1032	8802.16	-0.727007	0.133842	-5.43185	5.57722e-08	3.50941e-07
DIP2078	372.656	1.06763	0.196866	5.42312	5.85693e-08	3.67467e-07
DIP1957	74.0979	-1.40655	0.259478	-5.42068	5.93744e-08	3.71435e-07
DIP0609	656.38	1.15964	0.21415	5.41509	6.12591e-08	3.82115e-07
DIP0344	123.504	-1.13554	0.20982	-5.41194	6.23456e-08	3.87768e-07
cobT	1533.35	-0.669994	0.123869	-5.4089	6.34144e-08	3.93279e-07
glk	2027.6	-0.684474	0.126634	-5.40513	6.47622e-08	4.00484e-07
DIP2312	1255.34	0.864122	0.159986	5.40124	6.61818e-08	4.0809e-07
DIP2314	821.712	0.967659	0.179243	5.3986	6.71628e-08	4.12955e-07
DIP1631	1979.51	-1.21238	0.224818	-5.3927	6.94071e-08	4.25539e-07
DIP1225	1549.2	-0.701967	0.130301	-5.38727	7.15359e-08	4.37345e-07
DIP0717	566.005	-0.828182	0.154225	-5.36995	7.87582e-08	4.80135e-07
gpsA	988.44	-0.819876	0.153277	-5.34899	8.84445e-08	5.37662e-07
DIP1078	343.973	-0.907269	0.169715	-5.34584	8.99969e-08	5.45559e-07
proC	948.778	0.720304	0.134795	5.34371	9.10619e-08	5.50464e-07
DIP0205	78.0842	1.5633	0.292642	5.34202	9.19161e-08	5.54071e-07
DIP1685	516.098	0.819685	0.153665	5.33425	9.59402e-08	5.76713e-07
narT	1088.94	-0.912928	0.171179	-5.33317	9.65127e-08	5.78539e-07
DIP0710	293.229	-1.22456	0.230018	-5.32377	1.01636e-07	6.0756e-07
DIP0916	515.054	0.93267	0.175755	5.30665	1.11659e-07	6.65626e-07
DIP1693	743.138	-0.83241	0.156994	-5.30218	1.14426e-07	6.80232e-07
DIP1571	382.592	-0.922984	0.174154	-5.29983	1.15912e-07	6.8717e-07
DIP0803	51.4488	1.68338	0.317864	5.29591	1.18428e-07	7.00156e-07
dnaB	663.173	0.811214	0.153339	5.29032	1.22104e-07	7.1991e-07
pyrB	826.159	0.858561	0.162387	5.28712	1.2426e-07	7.30622e-07
DIP0071	157.005	1.29648	0.245317	5.2849	1.25772e-07	7.37495e-07
tpiA	13445.5	-0.772651	0.146622	-5.26966	1.36676e-07	7.9926e-07
DIP1632	1018.78	-0.786438	0.149255	-5.26908	1.37113e-07	7.99639e-07
DIP2005	391.334	1.0071	0.191605	5.25613	1.47115e-07	8.55655e-07
DIP2330	586.311	0.980763	0.186636	5.25496	1.48057e-07	8.58809e-07
orn	1545.71	-0.629467	0.119915	-5.24929	1.52685e-07	8.83275e-07
sigC	253.505	1.53047	0.291609	5.24836	1.5346e-07	8.85378e-07
DIP1141	138.667	1.28522	0.245034	5.24506	1.56231e-07	8.98956e-07
DIP0439	116.889	1.33647	0.254838	5.24436	1.56823e-07	8.99957e-07
DIP0571	874.369	1.11579	0.213835	5.21799	1.80872e-07	1.0352e-06
DIP2121	168.361	1.11935	0.214592	5.21618	1.82652e-07	1.04262e-06
DIP1313	2424.07	-0.720218	0.13833	-5.20653	1.92404e-07	1.09538e-06
DIP1665	329.305	-1.18492	0.227916	-5.19892	2.00449e-07	1.13817e-06
gpsI	11008.5	-0.705381	0.135723	-5.19723	2.0228e-07	1.14555e-06
cysS	2269.99	-1.02931	0.198114	-5.19552	2.04151e-07	1.15311e-06
DIP0203	71.393	1.34813	0.260076	5.18359	2.17652e-07	1.22614e-06
pyrC	1113.63	0.996983	0.192366	5.18274	2.18654e-07	1.22857e-06
DIP2256	326.076	-1.13567	0.219337	-5.17773	2.24601e-07	1.2587e-06
accBC	4251.7	0.954786	0.184598	5.17225	2.31288e-07	1.29281e-06
sufB	2376.31	1.32554	0.256603	5.1657	2.39537e-07	1.33545e-06
rpsR	6925.35	0.795528	0.154298	5.15577	2.52585e-07	1.40455e-06
DIP1067	1046.17	-0.963933	0.187463	-5.142	2.71832e-07	1.50769e-06
DIP0930	393.745	-0.82722	0.16116	-5.13292	2.8528e-07	1.5782e-06
dxs	3430.82	-0.697542	0.135934	-5.13149	2.87462e-07	1.5862e-06
DIP0756	459.538	-0.867718	0.170041	-5.103	3.34308e-07	1.83998e-06
rpmJ	7057.22	-1.11689	0.219004	-5.09986	3.399e-07	1.86598e-06
DIP0821	1067.72	-1.11711	0.219206	-5.09617	3.466e-07	1.89792e-06
purD	2251.42	0.659658	0.129758	5.08376	3.70031e-07	2.02109e-06
DIP1129	567.946	-0.804672	0.15851	-5.07648	3.84484e-07	2.09471e-06
DIP0784	326.497	-0.788833	0.155508	-5.07262	3.92368e-07	2.13226e-06
DIP1734	378.045	-0.860645	0.169932	-5.06464	4.09181e-07	2.21803e-06
DIP0373	5718.63	-0.648192	0.128216	-5.05549	4.29296e-07	2.32122e-06
DIP1778	196.386	1.09906	0.217433	5.05469	4.31099e-07	2.32513e-06
glnB	1050.2	-0.823108	0.163242	-5.04225	4.60089e-07	2.47528e-06
DIP0948	1669.66	-0.788097	0.156418	-5.0384	4.69448e-07	2.51933e-06
DIP0608	184.122	1.47471	0.292963	5.03376	4.80941e-07	2.57459e-06
tatA	2439.54	-1.16021	0.231087	-5.02065	5.14973e-07	2.74993e-06
trxA	1610.94	0.966935	0.19296	5.01107	5.41285e-07	2.88328e-06
DIP0350	887.025	1.23408	0.246433	5.00779	5.50576e-07	2.92553e-06
ciuC	287.56	1.17649	0.235077	5.0047	5.59478e-07	2.96551e-06
ddl	1686.53	-0.885261	0.17693	-5.00345	5.63138e-07	2.97758e-06
DIP0212	422.093	0.828691	0.165772	4.99897	5.76368e-07	3.03262e-06
DIP1856	946.122	-0.682596	0.136546	-4.99901	5.76252e-07	3.03262e-06
DIP1893	432.713	0.829984	0.166306	4.99071	6.01569e-07	3.1575e-06
DIP2324	120.22	1.2652	0.253634	4.9883	6.09136e-07	3.18944e-06
DIP1300	1912.66	-0.681813	0.136697	-4.98776	6.10828e-07	3.19054e-06
hspR	215.658	1.0427	0.209224	4.98366	6.23919e-07	3.25102e-06
spaF	1183.44	1.25287	0.251633	4.97896	6.39277e-07	3.323e-06
DIP1407	2090.84	-0.788179	0.158559	-4.97089	6.66466e-07	3.45054e-06
DIP1890	1046.29	1.29799	0.261126	4.97073	6.6702e-07	3.45054e-06
DIP0221	40.1684	1.84573	0.371974	4.962	6.97715e-07	3.60068e-06
hemN	1370.26	0.740349	0.149254	4.96031	7.03791e-07	3.62334e-06
DIP1716	4174.57	1.21505	0.245588	4.94752	7.51642e-07	3.85127e-06
DIP1755	128.739	1.00978	0.204079	4.94797	7.49916e-07	3.85127e-06
DIP0255	19.1964	2.47426	0.501124	4.93742	7.91636e-07	4.04656e-06
DIP2313	620.271	0.826096	0.167443	4.9336	8.07285e-07	4.11677e-06
cobH	2612.01	-0.871432	0.176814	-4.92852	8.28547e-07	4.20527e-06
DIP1919	1234.64	0.687516	0.139487	4.92889	8.26962e-07	4.20527e-06
DIP0153	102.205	1.55616	0.315861	4.92672	8.36229e-07	4.23009e-06
DIP2099	6040.08	-1.02187	0.207425	-4.92645	8.3737e-07	4.23009e-06
DIP1695	792.202	-0.774512	0.157569	-4.91537	8.86141e-07	4.46599e-06
DIP1981	265.065	1.09045	0.222483	4.90126	9.52253e-07	4.78796e-06
DIP0440	82.1375	1.22621	0.251163	4.88213	1.04946e-06	5.26443e-06
dtxR	2506.95	-0.565074	0.11602	-4.87048	1.11327e-06	5.57153e-06
DIP1081	372.938	-0.918922	0.18874	-4.86871	1.12329e-06	5.59567e-06
DIP1795	1000.64	0.975754	0.20041	4.86879	1.12282e-06	5.59567e-06
DIP0252	340.011	0.90907	0.186875	4.86458	1.147e-06	5.70058e-06
DIP1852	1122.74	0.712087	0.146687	4.85446	1.20716e-06	5.98572e-06
DIP1475	539.054	-0.952121	0.196599	-4.84296	1.27916e-06	6.32818e-06
DIP1790	1052.5	0.735374	0.15213	4.83384	1.33926e-06	6.61031e-06
DIP0182	133.72	1.41363	0.292495	4.833	1.3449e-06	6.62295e-06
DIP0427	1674.43	-0.92443	0.191484	-4.82771	1.38109e-06	6.78562e-06
DIP2000	143.817	1.67832	0.348142	4.82078	1.43001e-06	7.00997e-06
DIP2017	1429.94	-0.638191	0.133112	-4.7944	1.63159e-06	7.97994e-06
DIP0463	65.2819	1.47533	0.308172	4.78737	1.68978e-06	8.24584e-06
DIP0361	757.485	1.03236	0.215893	4.78183	1.73707e-06	8.4574e-06
ileS	4265.87	-0.731768	0.15306	-4.78092	1.74499e-06	8.47679e-06
trpS	3775.09	-0.621035	0.130344	-4.76459	1.89235e-06	9.17192e-06
DIP0732	235.936	-1.15659	0.242782	-4.76391	1.89881e-06	9.18258e-06
recO	302.333	0.756809	0.159198	4.7539	1.99534e-06	9.62772e-06
DIP0064	129.48	1.1082	0.233209	4.75197	2.01446e-06	9.69823e-06
ccmA	355.56	0.816863	0.171953	4.75049	2.02928e-06	9.7478e-06
DIP0115	48.7958	-1.88082	0.396167	-4.74756	2.05885e-06	9.86782e-06
fusA	58546.7	0.768434	0.162061	4.74164	2.11999e-06	1.01383e-05
aroE	975.274	-0.656204	0.138691	-4.73143	2.22948e-06	1.06382e-05
DIP2282	1094.85	-0.683928	0.144962	-4.71799	2.38183e-06	1.13401e-05
DIP0414	1561.54	0.677123	0.143662	4.7133	2.43735e-06	1.15787e-05
DIP2102	100.51	-1.32595	0.281506	-4.71021	2.47462e-06	1.17299e-05
DIP2171	2552.59	-0.656702	0.139506	-4.70734	2.50966e-06	1.18698e-05
DIP1948	467.028	0.901169	0.191631	4.70264	2.56825e-06	1.21203e-05
DIP1003	1235.86	0.653718	0.139072	4.70058	2.59428e-06	1.22164e-05
DIP0331	293.711	-1.52229	0.324975	-4.68431	2.80907e-06	1.3199e-05
DIP1664	1090.7	-0.66745	0.142612	-4.68017	2.86632e-06	1.34386e-05
DIP0918	633.15	-0.754989	0.161791	-4.66645	3.06456e-06	1.43368e-05
DIP0293	5478.37	-0.676492	0.145013	-4.66505	3.0854e-06	1.4403e-05
lipA	1166.02	-0.81248	0.174249	-4.66275	3.12008e-06	1.45334e-05
glgC	919.365	-0.595813	0.127891	-4.65877	3.18109e-06	1.47856e-05
iutD	201.108	1.0326	0.22173	4.657	3.20844e-06	1.48683e-05
DIP0533	1116.71	-0.739579	0.158819	-4.65673	3.21271e-06	1.48683e-05
DIP2127	595.984	0.6817	0.146529	4.65234	3.28194e-06	1.51561e-05
DIP2141	655.727	0.972098	0.209131	4.64827	3.34738e-06	1.54252e-05
DIP2115	657.235	1.10315	0.237711	4.64072	3.47201e-06	1.59653e-05
lepA	3538.44	0.632553	0.13632	4.64019	3.48082e-06	1.59717e-05
DIP1678	675.516	-0.640396	0.138456	-4.62526	3.7412e-06	1.71299e-05
DIP2018	37708	-1.2094	0.262833	-4.60139	4.1969e-06	1.91757e-05
DIP2305	572.078	0.899186	0.195437	4.6009	4.20667e-06	1.91796e-05
DIP0837	736.423	-0.730347	0.158784	-4.59962	4.23258e-06	1.92569e-05
DIP1157	4582.71	-0.825345	0.179922	-4.58725	4.49126e-06	2.03907e-05
DIP0207	44.7354	1.67311	0.365687	4.57525	4.75647e-06	2.1504e-05
dut	573.947	-0.711359	0.155478	-4.5753	4.75547e-06	2.1504e-05
DIP1575	143.34	1.0697	0.234344	4.56466	5.00311e-06	2.25717e-05
mihF	3009.5	-0.656224	0.14381	-4.56313	5.0396e-06	2.26887e-05
pyrD	977.647	-0.843401	0.184908	-4.5612	5.08624e-06	2.28509e-05
pcrA	1337.74	-0.605213	0.132848	-4.55568	5.22173e-06	2.34108e-05
DIP1629	7398.11	0.553494	0.121701	4.54799	5.41606e-06	2.42315e-05
leuS	3562.09	0.724007	0.159384	4.54254	5.55795e-06	2.48148e-05
DIP1984	2124.25	-0.57182	0.126249	-4.52929	5.91822e-06	2.63685e-05
DIP1163	354.397	-0.718069	0.158594	-4.52772	5.9623e-06	2.65101e-05
DIP0492	519.047	0.74397	0.164743	4.51595	6.30344e-06	2.79691e-05
DIP0935	1109.74	-0.821223	0.182245	-4.50614	6.60168e-06	2.92321e-05
DIP0909	1086.18	0.781211	0.173421	4.5047	6.64671e-06	2.93711e-05
DIP1401	660.419	0.763756	0.169605	4.50314	6.6958e-06	2.95274e-05
DIP1395	1053.27	-0.650828	0.144762	-4.49586	6.92877e-06	3.04923e-05
DIP1363	2208.03	-0.804935	0.179102	-4.49427	6.9809e-06	3.0659e-05
uppP	343.077	-0.771285	0.171649	-4.49339	7.0099e-06	3.07236e-05
DIP0792	207.271	0.961262	0.214148	4.48877	7.1636e-06	3.13335e-05
DIP0993	616.418	-0.834541	0.186245	-4.48087	7.43406e-06	3.24505e-05
cas3	851.577	0.658996	0.147134	4.47889	7.5031e-06	3.26856e-05
DIP1577	305.917	0.838393	0.187351	4.47498	7.64171e-06	3.31552e-05
DIP2272	744.553	0.751319	0.167885	4.47519	7.63429e-06	3.31552e-05
kgd	5049.87	0.762273	0.17036	4.47449	7.65953e-06	3.31656e-05
DIP1881	1205.79	-0.737771	0.165043	-4.47017	7.8159e-06	3.37747e-05
DIP2074	739.142	-1.08573	0.243382	-4.46099	8.1583e-06	3.51837e-05
DIP1029	388.058	1.32498	0.297246	4.45752	8.29126e-06	3.56144e-05
ilvD	575	0.842322	0.18896	4.45766	8.28588e-06	3.56144e-05
DIP1934	504.067	-0.66625	0.149595	-4.45368	8.44097e-06	3.61852e-05
DIP1774	1870.26	-0.64167	0.144194	-4.45004	8.58554e-06	3.67318e-05
DIP1088	9284.77	-0.891958	0.200593	-4.4466	8.724e-06	3.72501e-05
dirA	4145.46	-0.762259	0.171587	-4.4424	8.89629e-06	3.79105e-05
DIP0751	55934.1	-1.08007	0.24359	-4.43396	9.2519e-06	3.9348e-05
rpoC	32780.1	0.879467	0.199094	4.41734	9.99243e-06	4.24136e-05
guaB	2132.58	0.699453	0.158468	4.41385	1.01548e-05	4.29334e-05
DIP0639	1100.85	0.744075	0.16857	4.41403	1.01464e-05	4.29334e-05
ppc	158.921	1.10523	0.250832	4.40625	1.05175e-05	4.43797e-05
sdaB	566.511	-0.772544	0.175358	-4.40553	1.05524e-05	4.44397e-05
DIP2040	251.079	1.43656	0.326154	4.40454	1.06008e-05	4.45566e-05
DIP0885	387.092	-0.822384	0.18699	-4.398	1.09252e-05	4.58305e-05
DIP0132	89.413	1.32735	0.30203	4.39475	1.10899e-05	4.64308e-05
DIP1660	1915.59	-1.00721	0.229609	-4.38664	1.15115e-05	4.81024e-05
DIP1484	1162.83	-0.696487	0.159115	-4.37725	1.20184e-05	5.01233e-05
DIP0779	172.672	-1.16523	0.266273	-4.37608	1.20835e-05	5.02972e-05
DIP2085	145.702	-1.15021	0.263159	-4.3708	1.23793e-05	5.14289e-05
panB	130.411	0.989843	0.226522	4.36974	1.24394e-05	5.15792e-05
DIP1849	831.466	-0.597961	0.137181	-4.35893	1.30699e-05	5.40894e-05
DIP1055	731.658	-0.740047	0.17001	-4.35296	1.34312e-05	5.54778e-05
DIP0208	30.3453	1.57318	0.362063	4.34505	1.39246e-05	5.74058e-05
DIP1097	468.763	0.765405	0.176252	4.34269	1.40752e-05	5.78048e-05
ddpA	82.8746	1.2549	0.288963	4.34278	1.40694e-05	5.78048e-05
DIP1991	84.2742	1.09819	0.253145	4.3382	1.43657e-05	5.88855e-05
DIP1692	222.155	-1.04809	0.242459	-4.32277	1.54082e-05	6.30387e-05
DIP1258	225.489	-0.872026	0.201755	-4.32221	1.54472e-05	6.30785e-05
DIP1842	1591.78	-0.714265	0.165428	-4.31768	1.57675e-05	6.42645e-05
DIP0175	704.363	-0.776147	0.180141	-4.30854	1.64333e-05	6.68517e-05
DIP0675	91.3867	1.21427	0.282271	4.30178	1.69428e-05	6.87942e-05
argF	758.882	-0.763896	0.177927	-4.29331	1.76025e-05	7.13383e-05
DIP0793	1879.6	0.653413	0.152255	4.29157	1.77415e-05	7.17664e-05
pgi	10561.6	-0.742101	0.17309	-4.28737	1.80798e-05	7.29974e-05
proS	6889.86	-0.605562	0.141541	-4.27835	1.88283e-05	7.58775e-05
DIP1901	138.872	1.18884	0.278082	4.27514	1.91014e-05	7.6834e-05
ppiA	7650.65	-0.563311	0.131781	-4.2746	1.91479e-05	7.68775e-05
ectP	1618.47	0.663688	0.155387	4.27119	1.94436e-05	7.79194e-05
DIP2025	588.368	0.924357	0.216643	4.26673	1.9836e-05	7.93439e-05
DIP2217	343.271	-0.812147	0.190436	-4.26468	2.00193e-05	7.99284e-05
DIP1516	830.956	-0.793289	0.186214	-4.2601	2.04338e-05	8.14326e-05
rpsB	19150.2	-0.475717	0.111879	-4.25207	2.11801e-05	8.42505e-05
tatC	2589.1	-0.76355	0.180412	-4.23226	2.31359e-05	9.18605e-05
DIP0345	177.013	-0.886738	0.210184	-4.21887	2.45528e-05	9.73068e-05
rpsN	8757.33	0.486719	0.115523	4.21318	2.51796e-05	9.96075e-05
DIP2111	449.68	0.739027	0.175476	4.21155	2.53624e-05	0.000100147
DIP1288	290.705	-0.94304	0.223961	-4.21074	2.54539e-05	0.000100324
ciuE	264.716	1.24312	0.295301	4.20966	2.55751e-05	0.000100617
DIP0091	41.1221	1.47956	0.352221	4.20066	2.66143e-05	0.000104514
icd	1639.18	0.936319	0.222936	4.19994	2.66985e-05	0.000104654
rpsP	6117.32	0.859303	0.205332	4.18495	2.85229e-05	0.000111602
DIP1911	536.659	-0.944684	0.225768	-4.18432	2.86022e-05	0.000111641
ddpD	139.797	0.902822	0.215777	4.18405	2.86366e-05	0.000111641
gltT2	1168.4	0.735155	0.17573	4.18344	2.87129e-05	0.000111736
rplQ	8838.76	0.950622	0.22728	4.1826	2.88194e-05	0.000111948
DIP0647	151.755	0.938314	0.22495	4.17121	3.02983e-05	0.000117481
DIP0416	149.19	-0.813398	0.195052	-4.17015	3.04394e-05	0.000117816
DIP1204	2083.17	-0.649103	0.155766	-4.16716	3.08423e-05	0.000119161
DIP2056	414.877	1.04922	0.25194	4.16455	3.11971e-05	0.000120316
DIP0496	1691.85	-0.678574	0.163049	-4.16178	3.15782e-05	0.000121568
DIP0599	122.722	0.89055	0.214298	4.15566	3.24347e-05	0.000124642
DIP1884	59.5749	1.32474	0.31899	4.15291	3.28269e-05	0.000125924
DIP0669	205.313	0.727261	0.175345	4.1476	3.35983e-05	0.000128654
DIP1592	756.039	1.01981	0.24605	4.14475	3.40191e-05	0.000130034
DIP1752	503.643	0.691297	0.166891	4.14221	3.43974e-05	0.000131247
DIP0181	121.469	-1.1773	0.284543	-4.13751	3.51089e-05	0.000133725
DIP2315	283.06	0.898798	0.217391	4.13447	3.55769e-05	0.000135268
DIP1745	673.318	-0.67535	0.163914	-4.12014	3.7864e-05	0.00014371
DIP1931	370.366	0.714734	0.17359	4.11736	3.8323e-05	0.000145196
DIP1611	177.79	0.896206	0.217754	4.11568	3.86044e-05	0.000146005
iunH	537.702	0.814562	0.198354	4.1066	4.0152e-05	0.000151591
spaD	1217.36	0.615422	0.149931	4.1047	4.04837e-05	0.000152576
DIP1942	410.284	-0.662284	0.161598	-4.09835	4.16101e-05	0.000156547
adhA	1366.92	1.10621	0.270047	4.09636	4.19701e-05	0.000157626
DIP1285	562.264	-0.736673	0.179895	-4.09502	4.22134e-05	0.000158263
DIP0554	54.6166	1.30761	0.319479	4.09294	4.25933e-05	0.000159133
DIP0783	1350.55	-0.597002	0.145851	-4.09323	4.25403e-05	0.000159133
DIP2126	578.286	0.738055	0.180565	4.08747	4.36106e-05	0.00016237
DIP2367	582.822	0.670247	0.163964	4.08778	4.35516e-05	0.00016237
DIP0796	1267.79	-0.808034	0.197731	-4.08653	4.37868e-05	0.000162745
coaA	1071.58	-0.579241	0.141902	-4.08198	4.46538e-05	0.000165681
DIP1033	10235.2	-0.675859	0.165612	-4.08097	4.48478e-05	0.000166114
pyrH	2181.79	-0.57939	0.14212	-4.07677	4.56666e-05	0.000168856
DIP1941	1383.58	-0.991732	0.243495	-4.07291	4.643e-05	0.000171092
DIP2336	348.839	1.04603	0.256825	4.07295	4.64221e-05	0.000171092
DIP0905	61.3995	1.32843	0.326346	4.07061	4.68909e-05	0.000172235
DIP2329	3233.05	0.473809	0.116399	4.07056	4.69003e-05	0.000172235
DIP0569	144.121	-0.818312	0.20111	-4.06897	4.72209e-05	0.000173117
cysE	288.321	0.898984	0.221132	4.06536	4.79574e-05	0.000175219
hemH	2879.06	0.525638	0.129286	4.06571	4.78855e-05	0.000175219
groEL	8943.04	0.63397	0.156106	4.06115	4.88317e-05	0.000178111
DIP0145	37.1881	1.68004	0.413851	4.05953	4.91718e-05	0.000179049
DIP0174	475.18	-0.835807	0.206057	-4.0562	4.98769e-05	0.000181309
DIP0515	8356.66	-1.19131	0.293804	-4.05476	5.01853e-05	0.000182123
DIP2129	1425.53	0.986767	0.243408	4.05396	5.03574e-05	0.00018244
DIP0493	615.26	0.731664	0.180861	4.04545	5.22223e-05	0.000188878
DIP1593	3361.45	0.735186	0.182133	4.03653	5.42481e-05	0.000195876
leuA	104.904	0.944841	0.234168	4.03488	5.46292e-05	0.000196921
DIP0806	933.99	-0.679843	0.168548	-4.03353	5.49441e-05	0.000197725
coaD	508.217	-0.591742	0.146795	-4.03108	5.55216e-05	0.00019947
DIP0754	965.006	-0.701108	0.173959	-4.03031	5.57027e-05	0.000199736
spaB	684.687	0.828165	0.205501	4.02998	5.57814e-05	0.000199736
DIP0247	125.953	0.999471	0.24849	4.02218	5.76611e-05	0.000206124
DIP1402	189.589	1.02487	0.255301	4.01435	5.96101e-05	0.000212738
irp5	146.913	-1.32966	0.331348	-4.01287	5.9985e-05	0.000213722
hisS	5418.59	0.650518	0.16226	4.00911	6.09472e-05	0.000216791
DIP0606	1461.61	-0.560055	0.140157	-3.9959	6.4449e-05	0.000228868
DIP0485	1881.98	-0.863928	0.216542	-3.98965	6.61699e-05	0.000234593
DIP0441	88.6373	0.976206	0.244777	3.98815	6.65905e-05	0.000235695
dnaJ1	582.899	0.641714	0.161046	3.98467	6.75725e-05	0.000238779
DIP2370	2204.54	0.578877	0.145372	3.98205	6.8323e-05	0.000241035
guaA	2817.59	-0.604023	0.151714	-3.98133	6.853e-05	0.000241369
DIP1260	578.334	-0.854127	0.214917	-3.97422	7.06112e-05	0.000248293
bioD1	126.035	1.08466	0.273217	3.96995	7.18892e-05	0.000252375
DIP1146	2389.62	-0.652951	0.164564	-3.96776	7.25504e-05	0.000254281
DIP2190	18065.2	0.489504	0.123401	3.96678	7.28491e-05	0.000254913
DIP1953	237.479	0.677503	0.171147	3.95862	7.53856e-05	0.00026336
DIP1913	1225.5	0.656651	0.165998	3.95577	7.62882e-05	0.000266081
DIP0708	260.693	-1.07488	0.271822	-3.95435	7.67441e-05	0.000267238
purA	2136.24	-0.605544	0.153168	-3.95347	7.7025e-05	0.000267783
spaG	2501.51	0.541564	0.137061	3.95127	7.7737e-05	0.000269823
pbpA	1390.58	0.759831	0.192433	3.94855	7.86269e-05	0.000272472
DIP2250	1585.83	0.527229	0.133606	3.94615	7.94193e-05	0.000274775
DIP1552	9289.24	-0.530459	0.134704	-3.93796	8.21783e-05	0.000283865
atpF	5899.54	-0.504417	0.128168	-3.93558	8.2996e-05	0.00028623
DIP2219	1089.89	0.746331	0.189844	3.93128	8.44943e-05	0.000290931
putP	1136.86	0.791788	0.201631	3.92693	8.60387e-05	0.000295775
DIP1193	1409.3	-0.606566	0.154686	-3.92127	8.80845e-05	0.000302325
sigA	5135.24	0.685966	0.175036	3.91899	8.89194e-05	0.000304705
DIP1009	570.083	-0.848881	0.216727	-3.91682	8.97252e-05	0.000306977
DIP1802	431.488	0.844747	0.216403	3.90359	9.47762e-05	0.000323744
ilvC	1470.16	0.694481	0.178286	3.89533	9.8066e-05	0.00033445
rimM	792.997	-0.60853	0.156266	-3.8942	9.85245e-05	0.000335482
cat	639.132	0.760783	0.195781	3.88589	0.000101957	0.000346621
DIP0716	486.073	-0.856221	0.220966	-3.8749	0.000106668	0.000362064
DIP1352	2184.69	-0.463922	0.11979	-3.87278	0.000107599	0.000364652
DIP1696	241.261	0.697269	0.180401	3.8651	0.000111044	0.000375734
DIP2331	250.864	1.09517	0.283428	3.86402	0.000111536	0.000376807
DIP0818	90.8325	1.13256	0.293498	3.85885	0.00011392	0.000384258
manB	2767.56	-0.496454	0.128669	-3.8584	0.000114133	0.000384373
DIP1000	1095.38	-0.529376	0.137367	-3.85375	0.000116325	0.000391141
DIP2241	1130.15	-0.790142	0.205329	-3.84817	0.000119004	0.000399526
DIP2112	13.8868	2.27459	0.592272	3.84044	0.000122812	0.000411669
DIP0884	547.958	-0.601206	0.156609	-3.8389	0.000123588	0.000413626
atrC	575.023	-0.622917	0.162303	-3.83798	0.000124049	0.000414525
DIP0773	295.801	0.887895	0.231386	3.83729	0.000124402	0.000415059
DIP0297	919.52	-0.662002	0.172661	-3.83411	0.000126022	0.000419046
DIP1188	303.278	0.814015	0.212289	3.83447	0.000125835	0.000419046
DIP1279	89.8047	-0.952363	0.248413	-3.8338	0.000126181	0.000419046
DIP0274	184.848	0.92318	0.24098	3.83094	0.000127655	0.000423286
DIP1949	45.928	1.34517	0.351262	3.82953	0.000128389	0.000425068
hmuO	150.443	0.758241	0.198152	3.82657	0.000129943	0.000429552
serA	757.1	0.592017	0.154742	3.82582	0.000130335	0.000430187
DIP1549	461.663	0.991693	0.259253	3.82519	0.000130669	0.000430628
DIP0653	449.392	-0.703751	0.185022	-3.8036	0.00014261	0.000468545
DIP0949	697.903	-0.725943	0.190848	-3.80378	0.000142503	0.000468545
DIP0928	412.002	-0.578419	0.152616	-3.79004	0.000150625	0.000494124
DIP1689	920.804	-0.582486	0.154031	-3.7816	0.000155821	0.000510391
glnA1	2167.45	0.577757	0.152837	3.78022	0.000156689	0.000512453
DIP0122	159.046	-1.23001	0.32543	-3.77963	0.000157063	0.000512898
ilvE	1479.09	-0.669459	0.177278	-3.77633	0.000159157	0.00051895
DIP1240	184.017	-0.847249	0.224521	-3.77358	0.000160919	0.000523117
DIP1607	5613.12	-0.567241	0.150319	-3.77358	0.000160922	0.000523117
DIP1265	488.896	-0.922965	0.244941	-3.76811	0.000164491	0.000533913
DIP1120	6611.29	-1.03923	0.276586	-3.75736	0.000171718	0.000556531
atpH	10046.7	-0.485386	0.129333	-3.753	0.000174734	0.000565455
pckG	1881.88	0.687637	0.183688	3.74351	0.000181466	0.000586359
DIP2044	69.8868	-1.11048	0.297062	-3.73819	0.000185351	0.000598013
DIP1962	126.621	0.814845	0.218104	3.73603	0.000186946	0.000602258
sufD	1909.97	0.968738	0.259448	3.73385	0.000188575	0.000606596
DIP1175	493.95	-0.590989	0.158371	-3.73167	0.000190216	0.000610962
DIP0652	679.389	0.504964	0.13565	3.72256	0.000197209	0.000632481
DIP2364	390.485	0.771533	0.207357	3.72079	0.000198597	0.000635984
purB	2525.5	-0.464744	0.125087	-3.71536	0.000202914	0.000648842
uvrA2	1648.64	-0.59008	0.158941	-3.71258	0.000205158	0.000655045
uvrB	2350.11	-0.728979	0.196379	-3.7121	0.00020555	0.000655324
DIP0220	13.6095	1.99127	0.537136	3.7072	0.000209562	0.000667125
DIP1621	241.807	0.8443	0.227913	3.70448	0.000211822	0.000673323
DIP1581	39.6348	1.23323	0.333401	3.69894	0.000216502	0.000687185
DIP0135	307.28	0.612914	0.16579	3.69692	0.000218228	0.000690597
impA	864.652	0.843229	0.228077	3.69713	0.000218051	0.000690597
DIP2218	1454.89	0.755278	0.204319	3.69656	0.000218539	0.000690597
DIP1044	1286.95	0.569686	0.154178	3.69499	0.000219897	0.000693868
DIP1999	239.943	0.82303	0.223128	3.6886	0.00022549	0.000710476
DIP0871	606.988	-0.668414	0.181285	-3.68709	0.000226832	0.00071366
DIP1113	532.708	0.526796	0.143131	3.68053	0.00023275	0.00073121
DIP2274	384.558	0.69077	0.188103	3.67229	0.000240385	0.000754093
DIP1682	393.811	-0.574177	0.156526	-3.66826	0.000244211	0.00076498
DIP1836	275.276	0.809654	0.221048	3.66279	0.000249479	0.000780346
DIP0298	1071.77	0.594859	0.162539	3.65979	0.000252421	0.000788402
sufC	1422.16	0.796406	0.21913	3.6344	0.00027863	0.000869002
DIP1904	425.007	0.564685	0.15543	3.63304	0.000280099	0.000872319
DIP1538	2423.26	-0.474574	0.130783	-3.62872	0.000284827	0.000885761
rpe	1400.43	-0.592426	0.163287	-3.62813	0.000285477	0.000886503
DIP2302	433.017	0.80012	0.221581	3.61097	0.000305059	0.000945946
DIP1075	221.333	0.996431	0.276183	3.60786	0.000308733	0.000955961
DIP0929	796.99	0.522166	0.144888	3.60394	0.000313431	0.000969114
infB	11926.6	0.730514	0.202815	3.60188	0.000315927	0.000975432
DIP0040	75.1954	-1.28061	0.355766	-3.5996	0.000318706	0.0009826
DIP1688	751.324	-0.620314	0.172388	-3.59836	0.000320227	0.000985876
bcp	240.836	-0.716024	0.199212	-3.59428	0.000325286	0.00100002
DIP0179	78.8731	0.954045	0.265671	3.59108	0.000329315	0.00101096
cat1	1267.68	-0.762035	0.212418	-3.58743	0.000333953	0.00102374
DIP0007	26.2032	1.37245	0.382751	3.58576	0.000336094	0.00102884
DIP1299	335.937	-0.815164	0.227435	-3.58415	0.000338173	0.00103373
DIP1578	561.643	0.72204	0.20149	3.58351	0.00033901	0.00103482
atpB	12411.1	-0.696637	0.194456	-3.58249	0.000340336	0.0010374
gltT1	36.2017	1.37227	0.383227	3.58082	0.000342512	0.00104256
gnd	10135.7	-0.441351	0.123311	-3.57916	0.000344701	0.00104774
coaE	300.272	-0.721767	0.201866	-3.57548	0.000349587	0.00106109
argS	8203.07	0.971949	0.271934	3.57421	0.000351288	0.00106475
cobIJ	4652.07	-0.747333	0.20933	-3.57011	0.000356829	0.00108002
argH	3972.58	-0.526839	0.147769	-3.5653	0.000363443	0.0010985
DIP0444	294.628	0.798119	0.224247	3.5591	0.000372124	0.00112316
DIP0924	365.431	0.558217	0.157101	3.55324	0.000380515	0.00114687
DIP1769	370.661	-0.623853	0.17586	-3.54745	0.000388982	0.00117075
dxr	1469.4	-0.576681	0.162594	-3.54676	0.000390005	0.00117219
DIP1947	645.528	0.577789	0.162934	3.54616	0.000390895	0.00117323
hisA	1303.8	0.509851	0.143805	3.54544	0.000391955	0.00117477
DIP1674	212.427	0.760527	0.21533	3.53192	0.000412553	0.00123479
DIP0125	1189.92	-0.6607	0.187184	-3.52969	0.000416052	0.00124181
DIP0605	689.019	-0.622589	0.176378	-3.52986	0.00041578	0.00124181
DIP0636	568.68	-0.608212	0.172604	-3.52374	0.000425497	0.00126824
adk	2627.61	-0.422239	0.119888	-3.52193	0.000428414	0.00127369
DIP2004	124.754	0.829816	0.235618	3.52187	0.000428508	0.00127369
DIP0543	404.475	-0.825451	0.234685	-3.51727	0.000436003	0.00129418
DIP0951	339.845	-0.667109	0.18977	-3.51536	0.000439156	0.00130174
DIP1582	507.004	0.93917	0.267449	3.51159	0.000445441	0.00131855
gyrB	5771.86	0.408472	0.116378	3.50986	0.000448348	0.00132367
DIP0200	21.9838	1.41577	0.403373	3.50983	0.000448399	0.00132367
DIP2276	7195.08	-0.680186	0.193841	-3.50899	0.00044982	0.00132604
rpoA	16889.9	0.800636	0.228296	3.50701	0.000453164	0.00133407
DIP0177	537.815	0.754752	0.215351	3.50476	0.000457021	0.00134359
hisG	737.966	-0.479231	0.136789	-3.50344	0.000459286	0.00134841
DIP1758	26.255	1.52456	0.43575	3.49869	0.000467542	0.00137078
DIP2304	70.1695	1.16262	0.332365	3.49801	0.000468749	0.00137245
fas	55417.1	0.487785	0.139741	3.49064	0.00048186	0.00140892
DIP1423	1181.17	-0.706176	0.203522	-3.46979	0.000520872	0.00152092
DIP1038	725.398	0.719235	0.207384	3.46813	0.000524091	0.00152824
DIP0764	275.331	0.665205	0.192079	3.46318	0.000533827	0.00155243
DIP2177	122.194	0.818446	0.236321	3.46329	0.000533623	0.00155243
argG	3606.17	-0.529878	0.153188	-3.45901	0.000542169	0.00157456
DIP0820	29.6757	1.28263	0.370975	3.45746	0.00054529	0.00158149
thyA	1853.6	-0.422694	0.122892	-3.43954	0.000582702	0.00168556
tsf	11267.1	-0.547186	0.159088	-3.43952	0.00058274	0.00168556
DIP1298	385.191	-0.824774	0.239928	-3.43759	0.000586921	0.00169538
DIP1672	402.407	0.579551	0.1687	3.4354	0.000591688	0.00170685
DIP0072	118.967	0.859483	0.250223	3.43487	0.000592833	0.00170787
DIP2341	658.656	0.585962	0.170773	3.43124	0.000600835	0.0017286
DIP0940	318.01	-0.547867	0.160128	-3.42142	0.00062294	0.0017897
asnB	3944.64	-0.471373	0.137785	-3.42108	0.000623732	0.0017897
DIP1880	2363.15	-0.431924	0.126451	-3.41573	0.000636108	0.00182278
DIP0719	636.914	-0.731871	0.214615	-3.41015	0.000649266	0.001858
DIP1812	1107.53	-0.87268	0.256085	-3.40777	0.000654951	0.00187178
DIP1841	1068.68	-0.511938	0.150481	-3.40202	0.000668901	0.00190912
DIP1215	275.206	-0.619927	0.182275	-3.40105	0.000671269	0.00191334
hypC	119.016	-0.755887	0.222628	-3.39529	0.000685565	0.0019515
DIP1076	287.487	-0.593718	0.175152	-3.38972	0.000699646	0.00198895
DIP0665	112.793	0.783642	0.231251	3.38871	0.000702214	0.00199362
cspA	9756.94	-0.82171	0.242724	-3.38536	0.000710837	0.00201544
DIP2103	33.0465	-1.19146	0.352473	-3.38028	0.000724114	0.00205039
DIP0152	346.952	-0.572801	0.169496	-3.37944	0.000726341	0.00205399
DIP0484	952.026	-0.865717	0.256495	-3.37519	0.00073766	0.00208326
DIP0159	2580.74	0.620137	0.183811	3.37378	0.000741436	0.00209118
aceF	11534.4	-0.385734	0.114399	-3.37182	0.000746721	0.00210333
DIP1281	3602.96	1.01606	0.301672	3.36809	0.000756905	0.00212923
DIP0698	19498.5	-1.04867	0.311569	-3.36576	0.000763318	0.00214447
DIP0250	815.544	-0.456943	0.135955	-3.36098	0.000776678	0.00217915
DIP1354	1226.02	-0.444016	0.132213	-3.35833	0.00078416	0.00219728
recG	280.174	0.728604	0.217035	3.35708	0.000787694	0.00220431
DIP0219	12.1448	1.83147	0.54572	3.35606	0.000790606	0.00220959
DIP0567	1605.46	-0.421991	0.125781	-3.35495	0.000793781	0.00220985
DIP1364	3088.56	-0.71777	0.213904	-3.35558	0.000792	0.00220985
clpX	780.629	-0.499327	0.148819	-3.35526	0.000792912	0.00220985
DIP1145	495.828	0.717599	0.214244	3.34945	0.000809718	0.00225131
DIP0659	1146.43	-0.614244	0.183701	-3.34371	0.000826663	0.00229408
DIP1894	1049.29	-0.445327	0.133191	-3.34352	0.000827234	0.00229408
DIP1801	935.276	0.480871	0.143969	3.3401	0.000837495	0.00231955
DIP2083	44.6032	-1.07943	0.323674	-3.33493	0.00085322	0.00236006
DIP1461	3774.33	-0.512768	0.153851	-3.33288	0.000859523	0.00237445
DIP2243	234.006	-0.686001	0.206209	-3.32673	0.000878717	0.00242436
DIP0794	129.212	0.717388	0.215806	3.32423	0.000886643	0.00244309
DIP1124	64.0351	-0.886075	0.266621	-3.32335	0.000889437	0.00244766
DIP1143	603.122	-0.48552	0.146199	-3.32097	0.000897066	0.00246473
cobU	696.226	-0.620488	0.186855	-3.3207	0.00089793	0.00246473
DIP1321	1803.59	-0.553553	0.166782	-3.31901	0.000903358	0.00247647
DIP2067	204.47	0.820244	0.24748	3.31438	0.00091846	0.00251466
DIP2173	157.791	-0.667314	0.201737	-3.30784	0.000940184	0.00257087
ftsE	1483.31	-0.700348	0.211938	-3.30449	0.000951491	0.00259849
DIP1869	1425.71	-0.924472	0.279928	-3.30253	0.000958166	0.00261009
DIP1969	538.748	0.568753	0.172215	3.30258	0.000958003	0.00261009
DIP2030	780.915	-0.425576	0.128965	-3.29994	0.00096705	0.00263096
hisE	155.068	-0.70201	0.212926	-3.29696	0.000977369	0.00265568
DIP0462	92.4268	0.970736	0.294531	3.29587	0.000981162	0.00266262
galE	3165.55	-0.371077	0.112605	-3.29538	0.000982895	0.00266397
ciuF	111.002	0.728088	0.220994	3.2946	0.000985615	0.00266798
DIP1683	517.074	-0.491222	0.149613	-3.28329	0.00102604	0.00277392
DIP0103	713.747	-0.659233	0.201142	-3.27744	0.00104752	0.00282845
DIP1771	43.7183	1.14812	0.350587	3.27484	0.00105721	0.00285102
lysG	273.563	0.596427	0.182331	3.27113	0.0010712	0.00288512
DIP1158	771.224	-0.516587	0.158208	-3.26524	0.0010937	0.00294205
secA2	1316.46	-0.591854	0.181589	-3.25931	0.00111685	0.00300059
gidB	357.99	-0.659367	0.202696	-3.25298	0.001142	0.00306432
DIP0390	3033.8	-0.696517	0.214312	-3.25002	0.00115396	0.00309256
DIP1970	936.629	0.631926	0.194699	3.24565	0.00117184	0.00313656
ispH	1803.37	-0.430742	0.132774	-3.24416	0.00117796	0.00314904
DIP2049	628.988	0.584619	0.180228	3.24378	0.00117956	0.0031494
hypE	224.829	0.679756	0.209594	3.24321	0.0011819	0.00315174
DIP1877	323.311	-0.710789	0.219431	-3.23923	0.00119852	0.0031921
ctaD	8375.55	0.509304	0.157278	3.23825	0.00120265	0.00319915
sufS	2105.89	0.743632	0.230396	3.22763	0.0012482	0.00331621
lysA	2043.29	-0.640031	0.19863	-3.22223	0.00127198	0.00337522
DIP1763	519.771	-0.493426	0.153167	-3.2215	0.00127522	0.00337965
thrC	931.566	-0.511582	0.15886	-3.22033	0.00128045	0.00338932
DIP1944	243.147	0.737184	0.229034	3.21867	0.00128787	0.00340478
DIP1679	472.657	-0.463816	0.144367	-3.21274	0.00131473	0.00347153
rpsS	4167.18	0.740203	0.230656	3.20912	0.00133143	0.00350702
ddpC	24.2412	1.26955	0.395587	3.20929	0.00133062	0.00350702
moaC	490.878	-0.522076	0.163187	-3.19926	0.00137783	0.0036248
DIP1058	318.6	-0.7293	0.228129	-3.19688	0.00138924	0.00365036
DIP1587	399.957	-0.543208	0.170308	-3.18957	0.00142486	0.00373938
accDA	114.744	0.844609	0.264947	3.18784	0.00143339	0.00375718
rluC	992.689	0.567246	0.17819	3.18337	0.0014557	0.00381102
DIP1125	116.361	0.777565	0.244311	3.18268	0.0014592	0.00381554
truB	546.327	-0.432552	0.136691	-3.16444	0.00155382	0.00405803
DIP0878	2072.9	-0.790791	0.249968	-3.16357	0.00155847	0.00406524
DIP1458	986.132	-0.566973	0.179387	-3.16061	0.00157439	0.00410181
DIP1485	517.261	0.540938	0.171469	3.15474	0.00160642	0.00418019
DIP1207	912.66	-0.691338	0.219345	-3.15183	0.00162249	0.00421691
DIP2253	1778.51	-0.453039	0.144015	-3.14578	0.00165645	0.00429998
DIP0607	297.307	0.768724	0.244496	3.14412	0.00166586	0.00431918
DIP0915	531.124	0.549039	0.174718	3.14244	0.00167548	0.00433891
leuD	119.974	0.905373	0.288268	3.14073	0.00168526	0.00435899
DIP0886	526.548	0.584041	0.185989	3.14019	0.0016884	0.00436186
hemH	1391.1	-0.593895	0.189392	-3.13579	0.00171389	0.00442242
DIP0988	3363.07	-0.719332	0.229524	-3.13402	0.0017243	0.00444394
cas8	296.259	0.50265	0.160418	3.13339	0.00172801	0.00444818
rpmE2	8464.78	0.574585	0.183521	3.13089	0.00174279	0.00448086
cas1	173.253	0.586363	0.187347	3.12982	0.00174916	0.00449187
DIP1202	848.134	-0.488958	0.156576	-3.12282	0.00179129	0.00459459
murG	1899.04	-0.408891	0.131416	-3.11143	0.00186183	0.00476983
DIP0423	623.947	-0.775343	0.249522	-3.10731	0.00188795	0.004831
DIP0149	272.947	-0.837902	0.270524	-3.09733	0.00195276	0.00499089
thiL	301.705	0.686058	0.221606	3.09585	0.00196251	0.00500988
DIP1286	691.709	-0.453316	0.146457	-3.09521	0.00196674	0.00501473
DIP1218	722.981	-0.449802	0.145475	-3.09195	0.00198844	0.00506405
DIP1782	6828.01	0.337682	0.109361	3.08779	0.00201653	0.00512951
ffh	3015.32	-0.417122	0.13518	-3.08569	0.00203082	0.00515978
DIP0257	860.628	-0.406565	0.13227	-3.07374	0.00211392	0.00535979
secG	2135.43	-0.650513	0.211641	-3.07366	0.00211453	0.00535979
gltA	971.959	0.682791	0.2222	3.07287	0.00212009	0.00536758
DIP0676	45.4455	0.958015	0.312284	3.06777	0.0021566	0.00545359
glgX	5482.67	-0.376313	0.122802	-3.06438	0.00218119	0.00550929
ftsZ	4579.25	-0.42955	0.140324	-3.06113	0.00220505	0.00556302
DIP0673	337.248	0.550901	0.180083	3.05914	0.0022197	0.00559344
spaA	6673.62	0.348952	0.114133	3.05741	0.00223255	0.00561924
DIP1871	183.924	0.651455	0.213296	3.05423	0.00225639	0.00567261
DIP0300	888.51	-0.606641	0.199235	-3.04485	0.00232796	0.00584572
DIP0303	5346.76	0.503712	0.165655	3.04072	0.0023601	0.0059195
DIP0210	67.2583	0.881856	0.290447	3.03621	0.00239576	0.00600114
fxsA	1113.69	-0.482637	0.158977	-3.0359	0.00239823	0.00600114
DIP0738	60.3489	-0.917408	0.302291	-3.03485	0.00240652	0.00601491
DIP1959	608.608	0.542522	0.179127	3.02871	0.00245603	0.00613153
DIP1545	1938.83	-0.514825	0.170469	-3.02004	0.00252741	0.00630241
DIP1383	207.019	-0.555861	0.185089	-3.00322	0.00267143	0.00665385
tatB	590.138	-0.490577	0.163464	-3.00112	0.00268986	0.006692
gmk	3943.25	-0.492499	0.164216	-2.9991	0.0027078	0.00672885
DIP1742	934.468	0.429611	0.143481	2.99419	0.00275172	0.00683012
DIP0209	29.1566	1.18665	0.396852	2.99017	0.00278825	0.0069128
DIP1282	988.104	-0.840703	0.281344	-2.98816	0.00280658	0.00695024
DIP2249	2669.56	0.361482	0.12099	2.98771	0.00281075	0.00695257
DIP1355	288.788	-0.669219	0.224621	-2.97933	0.00288876	0.00712765
DIP1596	1743.03	-0.423979	0.14231	-2.97926	0.0028895	0.00712765
DIP2021	48.8436	-1.16545	0.391216	-2.97905	0.00289147	0.00712765
DIP0834	142.126	-0.601981	0.202385	-2.97444	0.00293525	0.00722731
DIP1263	939.108	-0.529161	0.178051	-2.97196	0.00295904	0.00727755
DIP2009	483.924	0.683383	0.23056	2.96401	0.00303662	0.00745983
DIP1324	2143.31	0.540375	0.182365	2.96315	0.00304511	0.00747216
argR	770.582	-0.423925	0.143163	-2.96114	0.00306505	0.00751251
DIP0755	546.586	-0.583629	0.19726	-2.95868	0.00308961	0.00756409
DIP0962	692.111	-0.420289	0.142124	-2.9572	0.00310446	0.00759181
DIP0206	22.2384	1.19953	0.406406	2.95154	0.0031619	0.00772351
DIP0254	299.58	-0.869546	0.294777	-2.94985	0.00317933	0.00775727
DIP2271	105.542	0.664178	0.225286	2.94816	0.00319673	0.00779091
deaD	18431.4	-0.464985	0.157862	-2.94552	0.00322413	0.00784878
DIP0208A	21.1694	1.35649	0.460712	2.94433	0.00323657	0.00787016
DIP1903	293.201	-0.482029	0.163777	-2.9432	0.00324842	0.00789006
DIP2234	154.192	0.684319	0.232563	2.9425	0.00325569	0.00789882
chtA	473.909	-0.839421	0.28565	-2.93863	0.00329664	0.00798916
DIP0953	132.625	0.639769	0.217885	2.93627	0.00332182	0.00804113
DIP0617	343.934	0.602688	0.205382	2.93447	0.00334116	0.00807885
DIP1023	1720.96	0.534902	0.183067	2.92189	0.00347916	0.00840309
DIP1392	316.737	-0.534236	0.182923	-2.92055	0.00349417	0.00842988
atpE	3854.05	-0.563714	0.193445	-2.91407	0.00356744	0.00859702
DIP0307	707.305	0.427582	0.14683	2.91209	0.00359017	0.00864211
hemG	1993.87	-0.903558	0.310472	-2.91027	0.00361117	0.00868295
aroP2	469.243	0.579653	0.199311	2.90829	0.00363416	0.0087229
DIP1936	1200.66	-0.427226	0.146907	-2.90814	0.00363589	0.0087229
DIP0013	353.512	0.538055	0.185143	2.90617	0.00365888	0.00876827
DIP0969	5236.32	0.421091	0.145138	2.90132	0.00371593	0.0088951
DIP0382	1049.59	0.60826	0.210435	2.8905	0.00384632	0.00919699
DIP1301	946.751	-0.427477	0.147932	-2.88968	0.00385629	0.00921059
fmt	1193.59	-0.459707	0.1592	-2.88762	0.00388172	0.00926105
DIP1312	1787.34	-0.490517	0.169934	-2.88652	0.00389523	0.00928299
DIP0438	238.858	0.606837	0.21027	2.88599	0.00390187	0.00928853
ctaF	3063.36	0.537277	0.186257	2.88461	0.00391901	0.00931901
DIP0106	12.0584	1.53659	0.533506	2.88018	0.0039745	0.00944054
DIP2135	139.157	-0.839426	0.291751	-2.87721	0.00401215	0.00951945
nusA	1419.87	0.43129	0.150438	2.86689	0.00414528	0.0098245
DIP0251	608.018	0.485756	0.169606	2.86402	0.00418298	0.00990294
iutE	831.272	-0.655691	0.229019	-2.86304	0.00419591	0.00992264
DIP1554	344.6	-0.575015	0.201669	-2.85128	0.00435434	0.010286
DIP2152	20.1014	-1.19711	0.420137	-2.84933	0.00438119	0.0103381
DIP0954	46.2001	0.906872	0.318571	2.84669	0.00441765	0.0104127
betT	426.276	0.646706	0.227291	2.84527	0.00443734	0.0104476
DIP0780	961.021	0.507192	0.178326	2.84418	0.00445259	0.0104721
rpmG	6918.29	0.365103	0.128464	2.84207	0.0044822	0.0105302
DIP0985	284.067	0.533275	0.188145	2.83437	0.00459156	0.0107754
DIP1925	494.212	-0.416266	0.147284	-2.82628	0.00470922	0.0110395
DIP1768	297.459	-0.589749	0.209142	-2.81985	0.00480467	0.011251
DIP1899	265.25	0.501736	0.178019	2.81845	0.00482568	0.0112879
ubiE	571.604	-0.562553	0.199644	-2.81779	0.0048356	0.0112988
DIP1025	821.012	0.513826	0.182699	2.81242	0.00491707	0.0114767
DIP1252	902.244	-0.822715	0.29342	-2.80388	0.00504912	0.0117722
DIP1138	724.108	-0.484647	0.172964	-2.80202	0.00507844	0.0118277
hrrA	889.664	0.363731	0.130136	2.79501	0.00518975	0.0120739
DIP2116	6566.37	-0.377066	0.135292	-2.78705	0.00531898	0.0123612
metK	1704.93	0.38574	0.138704	2.78103	0.0054187	0.0125793
DIP0611	61.386	0.932577	0.335617	2.7787	0.00545776	0.0126564
ctaE	4695.87	0.402065	0.144747	2.77771	0.00547431	0.0126811
DIP1810	213.041	0.483152	0.17435	2.77116	0.00558564	0.012925
DIP0877	1005.35	0.478668	0.172766	2.77061	0.00559516	0.0129332
DIP1898	489.477	0.409082	0.147833	2.76719	0.00565423	0.0130557
DIP0704	4755.79	-0.601765	0.217531	-2.76634	0.00566897	0.0130757
pknB	1349.85	0.653418	0.236343	2.7647	0.00569744	0.0131273
DIP0845	307.32	-0.556206	0.201401	-2.76168	0.00575041	0.0132352
pcl1	982.949	-0.369301	0.13399	-2.75618	0.00584811	0.0134456
DIP2369	946.529	0.388915	0.141167	2.75501	0.00586909	0.0134795
mtrB	1956.79	0.484599	0.176242	2.74963	0.00596634	0.0136882
sseA	1174.7	-0.604206	0.219838	-2.74841	0.0059885	0.0137244
DIP2175	236.766	0.597336	0.217429	2.74727	0.00600941	0.0137577
DIP0445	747.915	0.44529	0.162342	2.74292	0.00608963	0.0139266
DIP1921	338.821	-0.483	0.17613	-2.7423	0.00610109	0.0139379
DIP0906	77.2649	0.843132	0.309183	2.72697	0.00639189	0.0145868
DIP0836	1475.61	0.547843	0.201291	2.72165	0.00649573	0.0148081
DIP2038	193.885	0.873582	0.321017	2.72129	0.00650275	0.0148084
rpsK	4639.08	0.585637	0.215303	2.72005	0.00652714	0.0148482
DIP0900	167.731	-0.599308	0.221861	-2.70127	0.00690749	0.0156969
DIP1411	1028.27	-0.357388	0.132722	-2.69277	0.00708617	0.0160859
DIP2300	416.728	0.433646	0.161162	2.69075	0.00712919	0.0161665
DIP0674	217.352	0.69061	0.256749	2.68983	0.00714895	0.0161942
purE	260.406	0.448072	0.166694	2.688	0.00718822	0.016249
DIP2043	636.758	-0.456257	0.169725	-2.68821	0.00718358	0.016249
DIP0402	2584.71	0.418763	0.155852	2.68693	0.00721127	0.016284
DIP2299	239.966	0.593474	0.221168	2.68337	0.00728854	0.0164412
DIP0952	64.4735	0.711992	0.265544	2.68126	0.00733453	0.0165276
DIP1584	710.191	-0.365262	0.136394	-2.67799	0.00740653	0.0166724
DIP0744	434.907	0.418308	0.156745	2.66872	0.00761414	0.0171219
cdtP	93.5213	0.72833	0.273134	2.66657	0.00766304	0.0172138
DIP1210	1823.36	-0.454594	0.171268	-2.65429	0.00794749	0.0178342
idi	612.119	-0.464092	0.174978	-2.65229	0.00799487	0.0179218
DIP0385	1754.82	-0.573936	0.216671	-2.64888	0.00807595	0.0180848
DIP0183	271.862	0.639961	0.241647	2.64833	0.00808903	0.0180863
DIP2275	1283.06	-0.856005	0.323247	-2.64815	0.00809345	0.0180863
DIP0483	2784.54	-0.524132	0.198458	-2.64102	0.00826559	0.0184518
rpsD	6416.11	0.568484	0.215808	2.63421	0.00843341	0.0188069
DIP1844	256.947	-0.492308	0.186955	-2.63329	0.00845621	0.0188383
clpP2	2636.78	0.515979	0.196032	2.63211	0.00848566	0.0188843
DIP1542	2429.01	-0.330059	0.125461	-2.63076	0.00851931	0.0189396
DIP0521	815.283	-0.774134	0.294779	-2.62615	0.00863556	0.0191782
DIP0504	409.179	-0.474729	0.180798	-2.62575	0.00864586	0.0191813
arsC	546.12	0.394849	0.150426	2.62487	0.0086683	0.0192113
thrS	8759.87	-0.306597	0.116869	-2.62343	0.00870505	0.0192729
DIP1741	1215.22	0.392498	0.149694	2.62201	0.00874135	0.0193334
DIP0010	784.828	-0.493779	0.188441	-2.62034	0.00878428	0.0193885
zwf	5349.17	-0.386894	0.147644	-2.62046	0.00878125	0.0193885
ciuB	369.074	0.715106	0.273542	2.61425	0.00894237	0.0197172
chrS	267.959	0.500232	0.191612	2.61066	0.00903681	0.019905
DIP0346	131.334	-0.675673	0.258885	-2.60993	0.00905609	0.0199271
DIP0234	188.311	0.491921	0.188666	2.60737	0.00912418	0.0200564
uppS2	978.476	-0.365219	0.140276	-2.60357	0.00922578	0.0202591
DIP0435	105.799	-0.60641	0.232959	-2.60308	0.00923908	0.0202676
DIP0558	11.6938	1.34289	0.516568	2.59964	0.00933224	0.0204316
valS	5854.26	0.32949	0.126746	2.59962	0.00933283	0.0204316
DIP0781	440.928	-0.430528	0.165654	-2.59895	0.00935087	0.0204345
ligA	3180.1	-0.386026	0.148536	-2.59887	0.00935314	0.0204345
menB	464.218	-0.588314	0.226998	-2.59172	0.00954983	0.0208256
lysS	2204.16	-0.366476	0.141406	-2.59166	0.0095515	0.0208256
DIP1567	130.022	-0.79406	0.306795	-2.58824	0.00964676	0.021012
DIP2264	260.689	0.48325	0.18675	2.58768	0.00966249	0.0210249
ribH	1650.46	-0.55725	0.216614	-2.57255	0.0100952	0.0219443
DIP1732	488.583	0.498577	0.193871	2.57169	0.0101202	0.0219765
DIP2125	91.1278	0.69377	0.270227	2.56736	0.0102477	0.022231
DIP2195	1949.68	-0.355427	0.138595	-2.56451	0.0103323	0.0223918
dnaE	3249.16	-0.395938	0.15442	-2.56404	0.0103463	0.0223996
irp6A	2969.01	-1.3015	0.508709	-2.55843	0.0105145	0.0227409
DIP0927	509.106	-0.376075	0.147107	-2.55647	0.0105739	0.0228464
beta371	96.1614	0.726027	0.284583	2.5512	0.0107354	0.0231721
DIP2306	1235.46	0.466355	0.182923	2.54946	0.0107891	0.0232647
DIP0398	462.206	-0.449098	0.176353	-2.54659	0.0108782	0.0234333
DIP0075	584.203	0.434025	0.170511	2.54543	0.0109142	0.0234705
bioA	76.6939	0.659216	0.259025	2.54499	0.0109282	0.0234705
DIP2262	222.707	-0.669221	0.262951	-2.54504	0.0109267	0.0234705
cspB	755.251	-0.442866	0.174425	-2.53901	0.0111168	0.023828
thrB	917.729	0.348261	0.137155	2.53919	0.0111111	0.023828
DIP0955	33.4882	1.09806	0.432745	2.53743	0.011167	0.0239118
DIP1837	26.5174	1.11112	0.438083	2.53632	0.0112023	0.0239636
DIP0684	1629.38	0.576715	0.227453	2.53553	0.0112277	0.0239941
DIP2317	57.5396	0.737353	0.29126	2.53159	0.0113545	0.024241
xseB	194.154	-0.496135	0.196225	-2.52839	0.0114585	0.0244388
DIP1102	4697.76	-0.379962	0.150301	-2.528	0.0114714	0.0244421
DIP0560	25.4672	1.11215	0.440175	2.5266	0.0115173	0.0244444
DIP1132	412.926	-0.416716	0.16492	-2.52678	0.0115115	0.0244444
aspS	4964.15	-0.41643	0.16482	-2.52658	0.0115179	0.0244444
DIP1539	3634.53	0.336465	0.133169	2.52661	0.0115168	0.0244444
DIP0068	55.1855	-0.723323	0.286792	-2.52212	0.011665	0.0247322
DIP1247	806.967	-0.334141	0.13253	-2.52124	0.0116944	0.0247699
nifU	1063.18	0.558815	0.221847	2.51891	0.0117717	0.0249093
truA	127.186	0.731493	0.290803	2.51542	0.0118891	0.0251329
DIP0753	1250.53	-0.414894	0.165052	-2.51371	0.0119468	0.0252083
DIP1717	1405.49	0.393213	0.15643	2.51367	0.0119482	0.0252083
DIP0185	151.728	0.706831	0.281341	2.51237	0.0119925	0.025277
tyrS	3202.21	-0.37601	0.149801	-2.51006	0.012071	0.0254177
DIP1562	291.944	-0.505101	0.201275	-2.50951	0.0120899	0.0254326
rpmD	5017.81	0.489475	0.195203	2.50752	0.0121583	0.0255266
DIP2058	1626.21	-0.346531	0.138193	-2.50759	0.0121558	0.0255266
DIP1012	773.954	-0.5385	0.214789	-2.50711	0.0121723	0.0255309
DIP0731	494.193	-0.417188	0.166598	-2.50416	0.0122741	0.0257195
DIP1462	508.293	-0.426009	0.170167	-2.50348	0.0122979	0.0257443
DIP0557	19.1902	1.04295	0.417963	2.49532	0.0125844	0.0263183
rpsE	9536.74	0.552453	0.221541	2.49368	0.0126427	0.0264146
DIP1501	1480.75	-0.514606	0.206839	-2.48796	0.0128478	0.0268172
DIP2072	288.666	0.449467	0.180963	2.48375	0.0130007	0.0271101
DIP1772	1066.82	0.531722	0.214162	2.4828	0.0130353	0.0271558
DIP1248	774.635	-0.330035	0.133208	-2.47759	0.0132271	0.0275288
DIP2319	920.172	0.385031	0.155692	2.47303	0.0133974	0.0278563
DIP0697	96.5456	0.642036	0.259853	2.47077	0.0134824	0.0279788
DIP2337	475.456	0.428196	0.173304	2.47078	0.0134818	0.0279788
DIP0876	501.999	0.393359	0.159646	2.46395	0.0137416	0.0284894
lysI	516.178	0.654836	0.266187	2.46006	0.0138914	0.0287722
DIP1870	85.1942	-0.602695	0.245156	-2.45841	0.0139552	0.0288488
DIP2207	1539.42	0.403139	0.163982	2.45843	0.0139548	0.0288488
tnpA3	241.281	0.466321	0.190396	2.44921	0.0143169	0.0295681
DIP1703	794.706	-0.31945	0.130528	-2.44736	0.0143906	0.0296919
DIP1422	754.456	-0.536549	0.219446	-2.44501	0.0144847	0.0298379
DIP2205	1173.83	-0.700029	0.286322	-2.4449	0.0144891	0.0298379
pheT	6766.07	-0.305891	0.125576	-2.4359	0.0148546	0.0305614
DIP2334	302.668	-0.483802	0.198787	-2.43377	0.0149424	0.0307126
DIP2222	43.39	-0.816352	0.33573	-2.43157	0.0150334	0.0308702
DIP0289	402.219	-0.559341	0.230441	-2.42727	0.0152131	0.0312093
hmuV	280.756	0.870809	0.358826	2.42683	0.0152314	0.0312171
DIP0621	688.918	-0.498765	0.205616	-2.42571	0.0152785	0.0312838
DIP0275	55.3916	0.776626	0.320251	2.42506	0.0153061	0.0313105
cas2	51.2003	0.725649	0.299602	2.42204	0.0154335	0.0315412
DIP0101	79.2807	0.579078	0.239427	2.4186	0.0155802	0.0318108
DIP2070	612.011	-0.324469	0.134296	-2.41608	0.0156887	0.0320019
DIP1374	547.485	-0.359422	0.148828	-2.41501	0.0157347	0.0320654
DIP1187	692.326	0.370095	0.153584	2.40973	0.0159644	0.0325028
ftsW	1028.47	0.350766	0.145584	2.40937	0.0159802	0.0325042
DIP0556	72.168	0.783925	0.325521	2.40822	0.0160307	0.032576
nadB	217.296	-0.455075	0.189111	-2.4064	0.0161107	0.0327078
DIP1859	1295.36	-0.299004	0.124293	-2.40565	0.0161439	0.0327443
nadC	217.604	-0.538086	0.223907	-2.40316	0.0162539	0.0329364
gbsA	429.574	0.477154	0.198656	2.40191	0.0163097	0.0330184
DIP0267	260.137	-0.479237	0.200106	-2.39492	0.0166242	0.0336132
DIP1667	302.311	0.622364	0.259894	2.39468	0.0166348	0.0336132
DIP2338	154.603	0.534458	0.224442	2.38128	0.0172526	0.0348289
DIP0887	25.8268	-0.976887	0.410379	-2.38045	0.0172915	0.0348747
nusG	1823.9	-0.329957	0.13897	-2.3743	0.0175822	0.0354279
DIP2057	566.945	-0.837754	0.353473	-2.37007	0.0177849	0.0358027
rplV	4130.69	0.696188	0.293794	2.36965	0.0178051	0.0358099
DIP1178	2779.3	-0.344453	0.145806	-2.36241	0.0181564	0.0364822
murC	4201.76	-0.378445	0.160312	-2.36068	0.0182415	0.0366191
gntP	173.202	-0.57037	0.241665	-2.36017	0.0182667	0.0366355
DIP0727	32.7303	0.872386	0.369864	2.35867	0.0183408	0.0367499
DIP1103	1466.37	0.431451	0.183009	2.35753	0.0183968	0.0368278
DIP1456	1046.82	-0.365396	0.155213	-2.35416	0.0185646	0.037092
DIP1862	243.706	0.447084	0.189938	2.35384	0.0185805	0.037092
dps	209.234	0.428548	0.182063	2.35385	0.0185802	0.037092
DIP0151	185.253	0.699737	0.297336	2.35335	0.0186049	0.0371063
DIP1399	939.823	-0.302693	0.128704	-2.35185	0.0186802	0.0372221
DIP1005	110.151	0.628708	0.267389	2.35129	0.0187086	0.0372441
DIP0559	19.3443	0.9979	0.425614	2.34461	0.019047	0.0378828
dnaJ2	1395.23	0.350823	0.149812	2.34175	0.0191934	0.0381387
mapB	2051.51	-0.512872	0.219132	-2.34047	0.0192597	0.0382351
cas10	571.567	-0.388957	0.166243	-2.33968	0.0193002	0.0382803
rpsQ	6386.69	0.671252	0.287635	2.3337	0.0196116	0.038862
DIP1437	221.767	-0.472232	0.202519	-2.33179	0.0197118	0.0390246
DIP1336	1263.88	-0.336818	0.144484	-2.33119	0.0197436	0.0390517
rfbA	367.447	-0.392119	0.168566	-2.32621	0.0200073	0.0394645
rplR	6142.87	0.49877	0.214393	2.32643	0.0199958	0.0394645
DIP1412	305.304	-0.525795	0.226018	-2.32634	0.0200005	0.0394645
DIP1290	1186.58	0.549237	0.236537	2.322	0.0202332	0.0398734
DIP0777	1361.84	0.375894	0.16199	2.32048	0.020315	0.0399981
DIP0782	576.538	-0.332335	0.143503	-2.31587	0.0205654	0.0404385
DIP2146	174.737	0.618159	0.266946	2.31567	0.0205763	0.0404385
DIP0532	1232.41	-0.376856	0.162846	-2.31419	0.0206572	0.0405605
DIP0348	95.4443	0.545735	0.236088	2.31157	0.0208013	0.0408062
DIP1274	220.731	-0.425372	0.184287	-2.30821	0.0209877	0.0410968
DIP1743	1174.16	0.290649	0.12591	2.30839	0.0209773	0.0410968
trpC2	1281.63	-0.331838	0.143808	-2.3075	0.0210268	0.041136
DIP0831	274.003	-0.561229	0.243541	-2.30445	0.0211972	0.0413942
DIP1705	1400.77	-0.345661	0.149996	-2.30447	0.0211961	0.0413942
DIP1073	152.149	-0.473606	0.206142	-2.29747	0.0215917	0.0421263
DIP0983	626.425	-0.387779	0.168813	-2.29709	0.0216137	0.042131
DIP0857	1981.85	0.379632	0.165815	2.28949	0.0220509	0.0429444
DIP0619	1007.63	-0.371812	0.162705	-2.28519	0.0223018	0.0433902
DIP1489	359.749	-0.498107	0.218002	-2.28487	0.0223202	0.0433902
DIP2251	334.708	0.543771	0.238057	2.28421	0.0223594	0.0434272
DIP0387	1967.21	-0.455684	0.199899	-2.27958	0.0226328	0.0439187
cobM	957.28	-0.34407	0.151125	-2.27672	0.0228027	0.0442085
iutC	163.978	0.729377	0.321202	2.27077	0.0231607	0.044862
DIP0921	297.266	0.643622	0.283836	2.26758	0.0233545	0.0451158
DIP2096	401.969	0.356658	0.157264	2.26789	0.0233359	0.0451158
DIP2155	704.07	-0.405265	0.178691	-2.26796	0.0233315	0.0451158
DIP0442	402.524	0.367193	0.162018	2.26637	0.0234289	0.0452189
DIP1701	193.419	-0.522514	0.2308	-2.26393	0.0235786	0.045467
DIP1840	123.352	-0.592502	0.262374	-2.25823	0.023931	0.0461053
rpsM	4224.67	0.426605	0.188984	2.25736	0.0239854	0.0461687
DIP2179	130.332	0.520921	0.23096	2.25546	0.0241045	0.0463566
DIP0290	519.142	-0.501891	0.222785	-2.2528	0.0242716	0.0466169
DIP0616	342.964	0.688918	0.30583	2.25262	0.0242832	0.0466169
hemE	2863.71	-0.623775	0.277422	-2.24847	0.0245463	0.0470799
DIP1287	2587.94	-0.335285	0.149259	-2.24634	0.0246824	0.0472988
DIP0648	34.0863	0.905879	0.404128	2.24157	0.0249893	0.0478443
rpsC	7723.22	0.703665	0.314365	2.23837	0.0251972	0.0481995
srtD	293.744	0.72295	0.323611	2.23401	0.0254824	0.0487017
DIP0333	80.1081	0.599933	0.268727	2.2325	0.0255818	0.0488483
nadA	89.1813	-0.525489	0.235536	-2.23103	0.0256789	0.0489903
DIP0991	645.858	-0.449696	0.20166	-2.22997	0.0257492	0.0489941
nrdE	4044.34	-0.325982	0.146176	-2.23007	0.0257425	0.0489941
DIP2176	495.913	-0.360361	0.161595	-2.23003	0.0257455	0.0489941
frgA	1025.72	0.656295	0.294414	2.22916	0.0258035	0.0490539
DIP1419	3519.53	-0.322338	0.144656	-2.22831	0.0258599	0.0491177
rpmB	8594.14	0.309362	0.139146	2.22329	0.0261962	0.0497128
DIP0657	1291.21	-0.373556	0.168052	-2.22287	0.0262248	0.0497231
spaH	1535.89	0.554383	0.249557	2.22147	0.0263191	0.049858
DIP1724	612.793	-0.467264	0.210749	-2.21715	0.0266126	0.0503696
DIP0677	97.6434	0.795006	0.359823	2.20944	0.0271443	0.0513308
DIP1609	183.19	-0.599924	0.271676	-2.20823	0.0272281	0.0514442
DIP1447	736.379	-0.304093	0.137897	-2.20522	0.0274388	0.0517967
DIP1497	1208.07	-0.448207	0.203412	-2.20345	0.0275632	0.051986
DIP1797	395.686	-0.530396	0.240983	-2.20097	0.0277381	0.0522701
DIP0824	754.158	-0.355928	0.161786	-2.19999	0.0278076	0.0523552
DIP1448	2089.65	0.425563	0.193938	2.19433	0.0282119	0.0530699
ywjA	436.371	-0.378984	0.172798	-2.19322	0.0282914	0.053173
DIP0265	274.481	-0.37621	0.171645	-2.19179	0.0283944	0.05332
DIP1994	426.287	0.411395	0.187839	2.19014	0.0285138	0.0534976
DIP0999	1141.3	-0.367385	0.167922	-2.18783	0.0286821	0.0537665
DIP1638	310.073	-0.373345	0.170724	-2.18683	0.0287551	0.0538563
DIP1194	408.26	-0.484824	0.221787	-2.18599	0.0288162	0.0539239
cas11	341.899	-0.5062	0.232346	-2.17864	0.0293581	0.0548902
DIP1918	3243.85	0.621654	0.285505	2.17738	0.0294521	0.0550182
DIP2042	1555.68	0.317351	0.145837	2.17607	0.0295503	0.0551538
DIP0321	215.827	0.52567	0.24179	2.17408	0.0296994	0.0553839
DIP1366	459.172	0.365251	0.168143	2.17226	0.0298362	0.0555909
rplA	5644.22	-0.425003	0.19679	-2.15968	0.0307973	0.0573321
DIP1680	647.524	-0.371582	0.17225	-2.15723	0.0309877	0.0576366
DIP0702	845.24	0.427903	0.198407	2.1567	0.0310291	0.0576638
DIP1677	731.618	-1.04997	0.487238	-2.15494	0.0311664	0.0578689
DIP1892	309.085	-0.459113	0.213176	-2.15368	0.0312652	0.0580024
DIP2174	626.381	0.33725	0.156797	2.15087	0.0314866	0.0583627
DIP1205	2487.37	-0.383462	0.178366	-2.14986	0.0315664	0.0584603
DIP1796	2007	-0.313661	0.146106	-2.1468	0.0318091	0.0588591
DIP0892	229.155	0.566214	0.264297	2.14234	0.0321658	0.0594681
DIP0771	239.207	0.375967	0.175618	2.14082	0.0322886	0.0596439
DIP1905	499.577	0.47814	0.223496	2.13937	0.0324058	0.0598089
DIP0066	45.8479	-0.667699	0.31314	-2.13227	0.0329844	0.0608246
DIP1380	348.117	-0.371133	0.174254	-2.12984	0.0331851	0.0611424
DIP0098	691.992	0.327681	0.154049	2.12712	0.0334099	0.061504
DIP0672	242.915	0.536831	0.252714	2.12426	0.0336481	0.0618896
DIP1725	2420.78	-0.267243	0.125854	-2.12343	0.0337179	0.0619649
murI	632.907	-0.375857	0.177512	-2.11737	0.0342286	0.0628498
DIP2199	361.668	0.610526	0.288458	2.11652	0.034301	0.0629289
menC	185.068	-0.40131	0.189748	-2.11497	0.0344325	0.0631165
ribA	5723.39	-0.448821	0.212317	-2.11392	0.0345225	0.0632276
ruvC	631.546	-0.337841	0.160115	-2.10999	0.0348594	0.0637903
DIP1885	7218.91	0.370052	0.175837	2.10452	0.035333	0.0646021
DIP1874	339.351	0.353765	0.168145	2.10393	0.0353849	0.064642
def	633.466	-0.407272	0.193754	-2.102	0.0355531	0.0648942
DIP0163	327.766	-0.398638	0.189855	-2.0997	0.0357552	0.0651526
DIP1275	253.277	-0.421931	0.20093	-2.09988	0.035739	0.0651526
DIP0703	3769.95	-0.336438	0.160398	-2.09752	0.0359473	0.0654473
DIP1227	2038.95	-0.350284	0.167174	-2.09533	0.0361417	0.0657456
beta201	66.3283	0.684798	0.327479	2.09112	0.0365173	0.0663167
DIP0306	297.3	-0.351534	0.16808	-2.09146	0.0364867	0.0663167
hemL	3840.46	0.316132	0.151305	2.08936	0.0366752	0.0665472
DIP2133	910.138	0.34786	0.166851	2.08485	0.0370827	0.06723
ftn	2355.68	-1.02146	0.490346	-2.08315	0.0372373	0.0674534
rpsT	6218.05	0.465472	0.223674	2.08103	0.0374313	0.0677478
rplN	10534	-0.351771	0.169269	-2.07817	0.0376933	0.0681648
DIP0158	437.372	-0.554345	0.267012	-2.07611	0.0378842	0.0684524
DIP1455	2743.7	-0.365704	0.176205	-2.07545	0.0379449	0.0685046
DIP0296	973.946	-0.323186	0.156096	-2.07042	0.0384127	0.0692909
DIP1001	1169.51	-0.314009	0.151734	-2.06947	0.0385024	0.0693946
DIP0295	37.228	0.715014	0.348524	2.05155	0.0402136	0.0724182
DIP1704	565.588	-0.346508	0.169652	-2.04246	0.0411058	0.0739629
DIP0039	246.07	0.441821	0.216382	2.04186	0.0411659	0.0740092
DIP0335	32.9509	0.743235	0.36526	2.03481	0.0418699	0.0751599
DIP1020	281.118	0.467718	0.229865	2.03475	0.0418758	0.0751599
DIP0094	17.8268	-0.949353	0.466723	-2.03408	0.0419434	0.0752185
DIP1045	469.623	0.458933	0.225781	2.03265	0.0420879	0.0754148
DIP0691	1203.45	-0.256256	0.12637	-2.02782	0.042579	0.0762312
DIP1140	205.483	-0.453107	0.223674	-2.02575	0.0427904	0.0764719
DIP1690	178.304	0.474778	0.234405	2.02546	0.04282	0.0764719
DIP1828	24.2123	0.751329	0.370928	2.02554	0.042812	0.0764719
DIP0318	13.6313	1.0482	0.517791	2.02438	0.0429314	0.0766074
DIP2379	2710.81	0.263495	0.130283	2.02249	0.0431261	0.076891
DIP2039	35.5841	0.915098	0.452814	2.02091	0.0432887	0.0771169
DIP0084	83.4105	-0.599315	0.296869	-2.01879	0.0435094	0.077446
DIP1056	226.107	-0.48227	0.239075	-2.01724	0.0436708	0.0776049
DIP1834	60.4646	0.626654	0.310621	2.01742	0.0436514	0.0776049
DIP1209	1383.65	-0.281974	0.140468	-2.00739	0.0447085	0.0793834
DIP2110	197.628	0.489232	0.243879	2.00604	0.0448518	0.0795723
DIP1387	1403.02	-0.251141	0.125427	-2.00229	0.0452531	0.080218
pccB1	1666.22	0.378724	0.189452	1.99905	0.0456029	0.0807164
prfB	1170.73	-0.300906	0.150557	-1.99862	0.0456495	0.0807164
DIP1429	1526.6	-0.458494	0.229416	-1.99853	0.0456593	0.0807164
DIP1876	370.845	-0.342803	0.171547	-1.9983	0.0456843	0.0807164
ssb1	7117.04	0.34578	0.173365	1.99452	0.0460955	0.0813762
DIP0572	425.975	-0.39235	0.196981	-1.99181	0.0463916	0.0817967
DIP0701	729.679	0.396615	0.199139	1.99165	0.0464098	0.0817967
DIP1338	618.009	0.36024	0.18096	1.99071	0.0465125	0.0819107
DIP1643	412.09	-0.335889	0.169157	-1.98566	0.0470711	0.0828267
mdlB1	237.113	0.378694	0.191018	1.9825	0.0474229	0.0833775
DIP0393	833.81	-0.396014	0.200156	-1.97852	0.0478697	0.0840944
DIP0895	1739.21	0.243076	0.123103	1.97457	0.0483173	0.0848115
qcrC	8282.98	0.286108	0.14524	1.9699	0.0488504	0.0856773
DIP2239	2474.97	-0.289452	0.147056	-1.96831	0.0490329	0.0859274
DIP0494	590.899	-0.323687	0.16481	-1.964	0.0495303	0.0867284
DIP0880	586.988	0.467245	0.237997	1.96324	0.0496183	0.0868118
DIP1396	989.707	-0.501649	0.256509	-1.95568	0.0505026	0.0882873
DIP1494	1836.16	0.280111	0.143612	1.95048	0.0511194	0.0892929
DIP1135	329.644	0.430004	0.220793	1.94754	0.0514699	0.0898324
glgB	2678.7	-0.319488	0.164945	-1.93694	0.0527526	0.0919207
DIP1093	293.058	-0.397269	0.205109	-1.93687	0.0527611	0.0919207
DIP1123	64.9999	-0.626429	0.323469	-1.9366	0.0527946	0.0919207
DIP0100	106.827	-0.514968	0.266601	-1.9316	0.0534086	0.0929145
DIP1652	371.374	0.310132	0.160594	1.93116	0.0534638	0.0929354
DIP0302	2034.72	0.235651	0.122089	1.93016	0.053587	0.0930053
DIP0406	284.754	-0.404163	0.209396	-1.93013	0.0535904	0.0930053
DIP0184	196.792	0.418329	0.217687	1.9217	0.0546431	0.0947559
DIP0788	273.07	0.374688	0.195633	1.91526	0.0554593	0.0960768
secF	2545.85	-0.256159	0.133765	-1.91499	0.0554942	0.0960768
DIP1144	457.723	-0.274865	0.143666	-1.91322	0.0557196	0.0963895
DIP2147	64.4929	0.668569	0.349935	1.91055	0.0560622	0.0969043
DIP0614	267.406	0.509566	0.267306	1.9063	0.0566115	0.0977753
gyrA	3137.69	-0.290439	0.152454	-1.9051	0.0567676	0.0979662
parA	1244.15	0.323739	0.170153	1.90263	0.0570885	0.098441
lpd	7870.22	-0.230772	0.121491	-1.89949	0.0574998	0.0989916
DIP0577	1910.51	0.27679	0.145714	1.89954	0.0574936	0.0989916
DIP1651	343.879	-0.324044	0.170788	-1.89735	0.0577821	0.0993188
DIP1661	460.998	0.343825	0.181195	1.89754	0.0577564	0.0993188
DIP2081	122.242	-0.615673	0.324721	-1.89601	0.057959	0.0995433
DIP0807	648.478	-0.310052	0.164509	-1.88472	0.0594683	0.102054
DIP0276	143.376	0.390851	0.207487	1.88373	0.0596013	0.102201
DIP1026	1768.18	0.302146	0.161008	1.87659	0.0605745	0.103787
DIP0165	309.796	-0.352993	0.18814	-1.87622	0.060625	0.103791
DIP0724	721.688	0.299274	0.15967	1.87433	0.0608847	0.104153
DIP0168	182.737	0.389388	0.208046	1.87165	0.0612555	0.104704
DIP0879	694.129	-0.441444	0.236356	-1.86771	0.061803	0.105556
leuC	137.744	0.399205	0.21445	1.86153	0.0626694	0.106951
DIP2169	717.585	0.347366	0.186706	1.8605	0.0628144	0.107113
DIP1608	1234.99	-0.327108	0.175877	-1.85987	0.0629046	0.107182
DIP1019	473.803	-0.415938	0.223991	-1.85694	0.0633199	0.107804
DIP1183	3549.54	-0.29022	0.156417	-1.85543	0.0635347	0.108008
DIP2322	70.1845	0.514464	0.27728	1.8554	0.0635398	0.108008
DIP1481	376.588	0.374488	0.202078	1.85319	0.0638556	0.108459
DIP1184	2089.38	-0.360097	0.194812	-1.84843	0.0645405	0.109536
DIP0351	26.3042	0.85119	0.461865	1.84294	0.0653376	0.110801
atpA	25952.4	-0.266841	0.144825	-1.84251	0.0654008	0.110821
DIP2052	234.806	0.333309	0.181139	1.84007	0.0657577	0.111338
DIP1686	1006.22	-0.303209	0.164843	-1.83938	0.0658597	0.111423
DIP0352	1763.87	0.332999	0.181254	1.8372	0.0661809	0.111878
DIP1119	261.883	0.452404	0.246347	1.83645	0.0662907	0.111976
deoD	276.397	0.429779	0.234367	1.83379	0.0666857	0.112467
DIP0896	327.002	0.343551	0.187328	1.83395	0.0666611	0.112467
DIP1016	532.213	-0.403559	0.22017	-1.83294	0.0668113	0.11259
DIP1246	387.174	-0.338346	0.184803	-1.83085	0.0671229	0.113027
DIP0634	616.442	0.446099	0.243921	1.82887	0.0674197	0.113261
DIP1684	633.665	-0.310006	0.16948	-1.82916	0.0673763	0.113261
DIP2346	3628.55	0.207309	0.113335	1.82917	0.0673739	0.113261
DIP1568	17.3457	-0.859602	0.470174	-1.82826	0.0675101	0.113324
dnaA	1033.57	-0.24313	0.133206	-1.82521	0.0679694	0.114006
DIP0552	39.434	0.593725	0.325942	1.82157	0.0685205	0.114841
DIP0828	86.2669	0.471523	0.259938	1.81399	0.06968	0.116661
yppH	646.887	-0.391711	0.215966	-1.81376	0.0697145	0.116661
DIP0856	2562.24	-0.28381	0.157172	-1.80573	0.0709611	0.118655
rph	1154.16	0.316772	0.175528	1.80468	0.0711244	0.118835
DIP0116	218.356	-0.996279	0.552623	-1.80282	0.0714164	0.11923
DIP0603	230.891	-0.330039	0.183906	-1.79461	0.0727156	0.121305
DIP2254	234.655	-0.425428	0.238554	-1.78336	0.0745279	0.124232
mdlB2	246.959	0.390376	0.219013	1.78243	0.0746788	0.124388
DIP1974	1815.34	0.266469	0.149721	1.77977	0.0751133	0.125015
ycdA	3682.73	0.225392	0.126736	1.77844	0.075332	0.125282
DIP1201	179.597	0.396114	0.223279	1.77408	0.0760496	0.126377
DIP0285	118.393	0.44183	0.249268	1.77251	0.0763105	0.126713
DIP0291	1645.86	-0.327578	0.184885	-1.77179	0.076429	0.126812
DIP0077	16.9116	0.849598	0.4798	1.77073	0.076605	0.126908
DIP1528	2275.18	-0.264483	0.149347	-1.77093	0.0765728	0.126908
hmuU	345.573	0.476169	0.269531	1.76666	0.0772851	0.127838
DIP0995	526.264	-0.261129	0.147782	-1.767	0.0772287	0.127838
DIP0292	667.315	-0.381655	0.217028	-1.75855	0.0786545	0.130003
recO	816.663	0.357875	0.203838	1.75568	0.0791424	0.130709
trmD	1220.25	-0.310765	0.177142	-1.75433	0.0793736	0.130991
DIP0301	1399.59	-0.271283	0.154903	-1.75131	0.0798928	0.131545
DIP0689	1287.91	-0.295947	0.168961	-1.75157	0.0798484	0.131545
DIP1405	729.068	-0.266535	0.152153	-1.75176	0.0798151	0.131545
chrA	200.612	0.326033	0.186348	1.74959	0.080189	0.131932
DIP1657	115.658	0.372381	0.213202	1.74661	0.0807053	0.13268
DIP1017	75.7289	-0.431701	0.247438	-1.74469	0.0810395	0.133128
DIP1835	245.805	0.317886	0.18258	1.74108	0.0816703	0.134061
DIP1117	54.4824	0.545852	0.313747	1.73978	0.0818968	0.134263
yfcA	3765.98	-0.248723	0.142972	-1.73966	0.0819181	0.134263
DIP0720	1155.6	-0.242358	0.140098	-1.72993	0.0836433	0.136987
DIP2280	25.2818	0.722098	0.418679	1.7247	0.084581	0.138417
DIP0396	5303.38	-0.43669	0.253415	-1.72322	0.0848481	0.138749
ycdB	3990.41	0.227572	0.132772	1.71401	0.0865267	0.141386
DIP1784	716.405	0.292765	0.17095	1.71258	0.0867899	0.141709
DIP0970	1929.4	-0.253397	0.148367	-1.7079	0.0876552	0.143013
clpB2	94.682	-0.536976	0.314637	-1.70665	0.0878866	0.143282
DIP0248	202.579	0.356222	0.208902	1.70521	0.0881548	0.14361
pheS	2832.34	-0.230856	0.135457	-1.70428	0.0883293	0.143786
DIP1681	414.713	-0.288234	0.169187	-1.70365	0.0884474	0.143869
ppa	3896.96	-0.333473	0.195897	-1.70229	0.0887005	0.144172
DIP2131	70.5018	-0.462028	0.271609	-1.70108	0.0889282	0.144433
DIP1963	288.997	0.321958	0.189388	1.69999	0.0891325	0.144656
DIP1064	1155.65	-0.231755	0.136473	-1.69817	0.0894751	0.145102
nth	266.621	-0.362993	0.214312	-1.69376	0.0903109	0.146347
DIP0311	145.849	0.48209	0.285718	1.6873	0.0915466	0.148175
DIP0638	432.926	-0.252427	0.149618	-1.68714	0.0915763	0.148175
opuBA	654.008	0.334018	0.198199	1.68527	0.0919369	0.148646
sigB	2038.58	-0.235678	0.140331	-1.67945	0.0930652	0.150358
DIP0160	3018.76	0.244538	0.145787	1.67736	0.0934721	0.150902
DIP0733	9594.32	-0.198123	0.118261	-1.6753	0.0938757	0.151213
DIP0882	1085.25	-0.281385	0.167911	-1.6758	0.0937782	0.151213
DIP1726	4540.87	-0.234522	0.139973	-1.67548	0.0938398	0.151213
regX3	1290.5	-0.334967	0.200254	-1.67271	0.0943838	0.151918
DIP1794	1054.8	-0.284226	0.16997	-1.67221	0.0944823	0.151963
rpsO	4139.02	-0.502125	0.300423	-1.67139	0.0946442	0.152109
DIP1211	2962.06	-0.317878	0.190612	-1.66767	0.0953819	0.153181
DIP1454	217.75	-0.300649	0.180552	-1.66516	0.0958802	0.153866
DIP1757	192.046	-0.467653	0.281249	-1.66277	0.0963576	0.154517
DIP0310	75.0672	0.571744	0.34441	1.66007	0.0969005	0.155156
rpmA	5956.11	-0.384994	0.231866	-1.66042	0.0968306	0.155156
recF	888.055	0.261817	0.157796	1.65921	0.0970738	0.155318
pccB2	3550.76	0.307974	0.185911	1.65657	0.0976064	0.156054
DIP0314	11.9706	0.808697	0.488881	1.65418	0.0980913	0.156597
rplS	11723.1	0.379962	0.22969	1.65424	0.0980789	0.156597
DIP0178	465.461	0.285546	0.172973	1.65081	0.0987773	0.157521
DIP1978	1462.32	0.316286	0.191617	1.65062	0.0988169	0.157521
DIP0596	60.8676	0.542555	0.329126	1.64847	0.0992561	0.158104
glnA2	467.04	-0.317643	0.192859	-1.64702	0.0995536	0.158461
DIP1054	361.706	-0.421917	0.256293	-1.64623	0.0997167	0.158603
DIP0263	622.252	0.378236	0.229849	1.64558	0.0998498	0.158698
DIP1540	1909.27	0.36152	0.219818	1.64463	0.100046	0.158892
DIP2098	3490.26	-0.32178	0.196247	-1.63966	0.101075	0.160408
DIP0822	1046.58	-0.300071	0.183079	-1.63903	0.101208	0.160501
DIP0052	659.714	-0.325285	0.198975	-1.63481	0.102089	0.161779
rpsL	5228.84	0.280436	0.171602	1.63422	0.102212	0.161792
DIP0866	409.291	-0.245496	0.150238	-1.63405	0.102248	0.161792
DIP0264	589.869	-0.284808	0.174474	-1.63238	0.102599	0.162164
DIP1799	526.356	0.231642	0.141919	1.63222	0.102634	0.162164
fdxA	1172.99	-0.300667	0.185054	-1.62475	0.104216	0.164437
panC	434.286	0.411106	0.253034	1.62471	0.104225	0.164437
DIP0565	36.6491	0.601125	0.370475	1.62258	0.104679	0.165033
DIP0364	717.57	0.324917	0.200311	1.62206	0.104791	0.165088
hpt	1426.22	-0.261301	0.161389	-1.61908	0.105431	0.165975
ciuG	147.905	0.37344	0.230743	1.61842	0.105571	0.166074
DIP1384	992.928	-0.288659	0.179512	-1.60802	0.10783	0.169448
lipB	435.303	-0.259946	0.161676	-1.60782	0.107874	0.169448
DIP1750	120.518	-0.339612	0.211545	-1.60539	0.108408	0.170163
DIP1238	570.504	-0.357772	0.223616	-1.59994	0.109612	0.171928
glnE	1090.87	-0.219496	0.137577	-1.59544	0.110614	0.17333
DIP1988	26.9412	-0.639088	0.400631	-1.5952	0.110667	0.17333
DIP0865	3224.93	-0.261623	0.164382	-1.59155	0.111485	0.174357
DIP1451	125.286	-0.372951	0.23432	-1.59163	0.111468	0.174357
hisF	764.202	0.334746	0.210841	1.58767	0.112361	0.1756
atpC	5695.82	0.342418	0.215728	1.58727	0.112452	0.175615
DIP0872	4617.26	-0.213119	0.134353	-1.58626	0.11268	0.175843
DIP0902	247.095	0.34535	0.218537	1.58028	0.114042	0.17784
DIP1916	566.119	-0.274263	0.173683	-1.57911	0.114311	0.17813
DIP1551	490.113	-0.243081	0.153979	-1.57867	0.114413	0.178159
dnaE2	182.982	-0.336238	0.213385	-1.57574	0.115087	0.179079
DIP1156	609.625	-0.272302	0.173021	-1.5738	0.115533	0.179643
murB	409.067	0.24412	0.15525	1.57244	0.11585	0.179876
DIP1610	124.984	-0.415377	0.264157	-1.57246	0.115844	0.179876
DIP0090	22.9535	0.646193	0.411283	1.57116	0.116145	0.180205
DIP0272	394.095	0.333468	0.21272	1.56764	0.116966	0.181347
DIP0047	35.6445	0.556757	0.355461	1.5663	0.117279	0.181572
DIP0363	351.788	0.340388	0.217286	1.56654	0.117222	0.181572
DIP0693	1241.14	0.27025	0.172774	1.56418	0.117775	0.182133
DIP1417	836.172	-0.290776	0.185915	-1.56403	0.117811	0.182133
DIP0574	242.433	0.469645	0.300583	1.56245	0.118183	0.182576
ccrB	42.7776	0.607201	0.389429	1.55921	0.118947	0.183625
cobQ	1701.79	0.279321	0.179787	1.55362	0.120275	0.185474
DIP1573	877.796	0.234125	0.150713	1.55345	0.120317	0.185474
DIP1237	328.958	-0.326206	0.210069	-1.55285	0.120459	0.18556
def	529.298	-0.22695	0.146237	-1.55193	0.120679	0.185766
DIP0589	15.8504	0.774538	0.499943	1.54925	0.121321	0.18662
DIP1185	1097.7	-0.357187	0.230694	-1.54832	0.121546	0.186834
DIP1112	1177	-0.212776	0.137619	-1.54612	0.122076	0.187514
DIP1798	2268.92	-0.206829	0.133898	-1.54468	0.122424	0.187915
DIP0601	139.469	-0.46744	0.303563	-1.53985	0.123597	0.189546
DIP0956	7858	0.242956	0.157807	1.53958	0.123663	0.189546
amtR	751.268	-0.321085	0.208768	-1.538	0.124048	0.190001
DIP1398	996.737	-0.270427	0.176362	-1.53336	0.125187	0.191609
rpmF	2582.6	0.426525	0.278382	1.53216	0.125484	0.191927
DIP0791	102.416	0.333905	0.218349	1.52923	0.126209	0.192898
uhpT	1287.1	-0.261834	0.171616	-1.5257	0.127084	0.194099
DIP2198	2911.55	0.213718	0.140179	1.52461	0.127357	0.194377
uvrD	741.92	-0.343131	0.22578	-1.51976	0.128572	0.196093
DIP0858	738.779	0.317711	0.209701	1.51507	0.129756	0.197758
DIP1082	426.882	0.247206	0.16331	1.51373	0.130095	0.198135
DIP1930	296.274	-0.280088	0.185944	-1.50631	0.131988	0.200876
DIP1860	137.497	-0.373903	0.249378	-1.49934	0.133785	0.203467
DIP2197	810.179	0.242485	0.161898	1.49776	0.134195	0.203947
DIP1814	321.175	-0.351685	0.235008	-1.49648	0.134528	0.204308
tuf	94201.7	-0.232971	0.155779	-1.49552	0.13478	0.204546
dinB	109.889	0.383335	0.256575	1.49405	0.135164	0.204984
DIP1556	241.815	0.346884	0.232684	1.49079	0.136015	0.20613
leuB	370.222	-0.321749	0.215925	-1.4901	0.136199	0.206252
ruvB	872.169	-0.234164	0.157183	-1.48976	0.136287	0.206252
DIP1751	61.828	-0.50336	0.338289	-1.48796	0.136762	0.206825
DIP0330	84.3923	0.476438	0.320517	1.48647	0.137155	0.207274
rplB	8094.55	0.383427	0.258342	1.48418	0.13776	0.208042
DIP0047	49.2541	0.477949	0.324068	1.47484	0.140256	0.211662
ruvA	551.87	-0.323206	0.219491	-1.47253	0.140879	0.212454
recR	786.193	0.211211	0.143634	1.47048	0.141431	0.213138
slpA	5868.5	0.185048	0.126197	1.46635	0.142554	0.21423
DIP0671	273.938	0.304024	0.207285	1.46669	0.142459	0.21423
DIP0688	1173.37	-0.291728	0.198914	-1.4666	0.142484	0.21423
DIP0913	122.923	0.315462	0.215039	1.467	0.142376	0.21423
DIP2204	482.264	-0.500171	0.342638	-1.45977	0.144354	0.216783
DIP1900	153.763	0.42359	0.290286	1.45921	0.144506	0.21686
DIP2015	945.228	0.273102	0.187404	1.45729	0.145036	0.217504
pptA	396.494	-0.311741	0.214487	-1.45343	0.146106	0.218955
rmlB	379.72	0.254737	0.175424	1.45212	0.146468	0.219294
DIP1917	418.711	0.256538	0.176694	1.45188	0.146535	0.219294
nrdF	108.35	0.345557	0.238191	1.45076	0.146847	0.219608
hemB	2289.13	-0.180776	0.124927	-1.44705	0.147883	0.221002
DIP2340	69.3012	0.394583	0.273384	1.44333	0.148927	0.222409
hmuT	375.422	0.454233	0.31497	1.44214	0.149262	0.222754
DIP0008	15.7331	0.659251	0.457438	1.44118	0.149533	0.22285
ciuD	196.495	0.478526	0.332	1.44135	0.149487	0.22285
DIP2008	158.211	-0.353577	0.245796	-1.4385	0.150294	0.223674
DIP2062	9417.07	-0.198972	0.138319	-1.4385	0.150293	0.223674
thiE	11.9979	0.697602	0.485567	1.43668	0.15081	0.224287
DIP1576	344.33	0.233827	0.162839	1.43594	0.151019	0.224442
DIP2048	356.186	0.270149	0.188405	1.43387	0.151608	0.225163
DIP2228	292.09	-0.401792	0.280913	-1.43031	0.152628	0.226521
DIP1430	1300.12	-0.354848	0.249076	-1.42466	0.154255	0.228778
glnD	3071.06	-0.253261	0.177978	-1.42299	0.15474	0.229181
DIP1620	168.369	-0.429761	0.302007	-1.42302	0.154732	0.229181
DIP1306	1359.73	-0.219736	0.15475	-1.41994	0.155625	0.230333
DIP0963	246.032	-0.345399	0.243804	-1.41671	0.156569	0.231412
DIP2068	175.761	-0.309095	0.218171	-1.41676	0.156554	0.231412
DIP0979	783.674	0.325701	0.230548	1.41272	0.157737	0.232979
DIP0099	462.053	-0.230176	0.163242	-1.41003	0.15853	0.233989
DIP0795	352.594	0.259985	0.185055	1.40491	0.160049	0.236069
DIP0130	66.6454	0.433221	0.308783	1.403	0.160618	0.236747
DIP1529	554.345	-0.25583	0.182518	-1.40167	0.161014	0.237168
xerC2	198.447	-0.279194	0.199778	-1.39752	0.162257	0.238836
DIP1749	355.128	-0.387449	0.277851	-1.39445	0.163183	0.240034
DIP1961	1784.94	-0.198939	0.143415	-1.38716	0.165393	0.243119
DIP1249	1771.79	-0.177756	0.128359	-1.38483	0.166104	0.243665
DIP1996	319.553	0.274882	0.198488	1.38488	0.166089	0.243665
dnaK	4058.87	-0.204142	0.147359	-1.38534	0.16595	0.243665
DIP1243	1009.37	-0.365334	0.264163	-1.38298	0.16667	0.244328
irp6B	2126.41	0.652178	0.472085	1.38148	0.167131	0.244405
DIP0925	560.497	0.243159	0.175977	1.38177	0.167043	0.244405
folP	492.067	0.231843	0.167726	1.38227	0.166889	0.244405
DIP1013	140.007	-0.363166	0.26291	-1.38133	0.167176	0.244405
hrrS	187.092	0.272472	0.197318	1.38088	0.167316	0.244443
DIP1854	435.176	-0.23056	0.167824	-1.37382	0.169497	0.247462
DIP1250	1359.61	-0.204064	0.148624	-1.37302	0.169746	0.247483
hisH	372.378	-0.301747	0.219826	-1.37266	0.169857	0.247483
DIP2037	612.481	-0.335783	0.244602	-1.37277	0.169823	0.247483
tipA	2040.49	-0.162166	0.118238	-1.37153	0.170211	0.247495
pccB1	3834.27	0.262323	0.191165	1.37224	0.169989	0.247495
mfd	2615.63	-0.182466	0.133018	-1.37173	0.170147	0.247495
DIP0683	30.7058	-0.565851	0.413012	-1.37006	0.170668	0.247992
DIP1370	1030.91	0.242513	0.17716	1.3689	0.171031	0.248353
DIP0126	533.627	-0.270845	0.198337	-1.36558	0.17207	0.249356
DIP0728	96.5516	-0.423801	0.310214	-1.36616	0.17189	0.249356
DIP1809	187.226	0.308746	0.226052	1.36582	0.171995	0.249356
thrA	1175.02	0.236959	0.174004	1.3618	0.173261	0.250913
infA	7991.43	-0.222252	0.163606	-1.35846	0.174318	0.252275
DIP1351	1498.5	-0.174663	0.128996	-1.35402	0.175729	0.254146
pstS	22.2017	0.542478	0.402675	1.34719	0.17792	0.257142
DIP0752	221.135	0.27396	0.203432	1.34669	0.17808	0.2572
DIP1659	438.393	-0.23903	0.177547	-1.3463	0.178207	0.257211
DIP0661	745.473	-0.206343	0.153319	-1.34584	0.178356	0.257253
brnQ	678.072	-0.235512	0.175051	-1.34539	0.178499	0.257288
DIP0945	875.084	-0.24214	0.180804	-1.33924	0.180493	0.259813
DIP1770	60.6442	-0.391418	0.292188	-1.33961	0.180372	0.259813
DIP1121	2657.78	-0.350478	0.262466	-1.33532	0.18177	0.261477
DIP1897	19.9948	0.558144	0.418729	1.33295	0.182549	0.262421
DIP0021	237.398	0.376111	0.283108	1.32851	0.184011	0.264171
betA	1202.64	0.2506	0.188589	1.32882	0.183907	0.264171
DIP1668	68.6908	0.49442	0.372295	1.32803	0.184167	0.264219
DIP0531	475.605	-0.217516	0.164201	-1.3247	0.185271	0.265272
prsA	1887.08	-0.252306	0.190409	-1.32507	0.185147	0.265272
DIP1702	59.4163	-0.404218	0.305112	-1.32482	0.185231	0.265272
iutA	630.425	-0.366702	0.276909	-1.32427	0.185413	0.265299
DIP2233	199.763	0.261327	0.197404	1.32382	0.185564	0.265338
aroH	3972.1	-0.163967	0.123937	-1.32298	0.185842	0.265559
beta286	62.3215	0.466781	0.352994	1.32235	0.186052	0.265682
DIP2079	228.517	0.273808	0.208762	1.31158	0.189663	0.270555
pyrE	748.449	-0.257879	0.196641	-1.31142	0.189716	0.270555
dnaN	1276.05	-0.21589	0.164829	-1.30978	0.19027	0.271012
DIP1480	713.788	-0.181007	0.138202	-1.30973	0.190287	0.271012
DIP1478	1299.55	-0.248793	0.191276	-1.3007	0.193362	0.275209
ispG	3973.68	-0.201287	0.155212	-1.29685	0.194683	0.276906
DIP2105	158.352	0.432984	0.333984	1.29642	0.194831	0.276932
rplU	9512.16	-0.215692	0.166559	-1.29499	0.195323	0.277448
argD	377.521	-0.277474	0.214479	-1.29371	0.195766	0.277894
DIP0093	37.354	0.687536	0.531792	1.29287	0.196057	0.278124
DIP0936	287.393	0.243334	0.188311	1.29219	0.19629	0.278248
DIP2345	72.2017	-0.398148	0.308196	-1.29187	0.196403	0.278248
tox	533.591	-0.249208	0.193267	-1.28945	0.197242	0.279254
DIP0981	637.437	0.190602	0.148216	1.28598	0.198452	0.280781
DIP0198	35.7585	-0.448717	0.349123	-1.28527	0.198699	0.280946
DIP0015	120.524	-0.463915	0.361751	-1.28242	0.199696	0.282171
rplC	7671.05	0.287535	0.224339	1.2817	0.199949	0.282227
DIP0495	2007.64	-0.159298	0.1243	-1.28156	0.199998	0.282227
DIP0944	736.658	0.225001	0.175788	1.27996	0.200561	0.282836
DIP1072	467.866	0.238339	0.186326	1.27915	0.200845	0.283051
mapA	651.267	-0.258483	0.202391	-1.27715	0.20155	0.283858
clpB	3056.47	-0.199342	0.157102	-1.26887	0.204488	0.287807
DIP0681	2220.99	-0.195916	0.15456	-1.26757	0.204951	0.288271
rplW	3744.53	0.309483	0.244227	1.2672	0.205085	0.288271
rpmC	5097.33	0.299102	0.236638	1.26397	0.206242	0.289709
tnpA1	130.629	-0.291894	0.23138	-1.26153	0.207117	0.290747
DIP0874	2646.45	-0.180416	0.143203	-1.25986	0.20772	0.291404
glmS	6616.94	-0.169727	0.134885	-1.25831	0.20828	0.292
DIP1487	135.944	-0.366963	0.291937	-1.25699	0.208756	0.292475
DIP1977	350.693	0.243368	0.193875	1.25528	0.209377	0.293155
DIP1986	750.428	0.185964	0.148213	1.25471	0.209585	0.293255
DIP0089	12.4952	0.599553	0.478106	1.25402	0.209836	0.293416
DIP1068	574.129	-0.214776	0.171623	-1.25144	0.210773	0.294534
DIP2024	13.3441	0.569406	0.455375	1.25041	0.211149	0.294868
cstA	273.865	-0.201229	0.161088	-1.24918	0.211598	0.295112
pyc	5538.52	-0.176166	0.141013	-1.24929	0.211558	0.295112
DIP0830	665.869	-0.191058	0.153252	-1.24669	0.21251	0.296192
mtrA2	1990.65	0.176868	0.142011	1.24546	0.212963	0.29644
DIP1526	167.53	0.255141	0.204833	1.2456	0.21291	0.29644
DIP0937	109.422	-0.313687	0.252861	-1.24055	0.214772	0.298765
pstA	20.9895	0.489801	0.39598	1.23693	0.216112	0.300434
DIP0632	176.522	0.255904	0.207598	1.23269	0.217692	0.30211
DIP0847	1110.84	0.306042	0.248297	1.23256	0.217738	0.30211
nadD	466.451	0.200127	0.162346	1.23272	0.21768	0.30211
DIP1935	1546.4	-0.16443	0.133482	-1.23185	0.218006	0.302257
cas6	1227.2	-0.220981	0.179437	-1.23153	0.218125	0.302257
DIP2248	108.145	0.286605	0.233132	1.22937	0.218934	0.303182
aceE	11627	-0.219759	0.178919	-1.22826	0.21935	0.303563
DIP0211	43.5014	0.38737	0.316489	1.22396	0.220967	0.305604
opcA	2451.3	-0.175618	0.143936	-1.22012	0.222421	0.307221
DIP1541	484.823	0.183731	0.150559	1.22032	0.222343	0.307221
DIP1653	42.327	0.434959	0.358417	1.21356	0.224917	0.310469
DIP0747	230.458	-0.284111	0.234332	-1.21243	0.225349	0.310752
DIP2076	155.857	0.271879	0.224273	1.21227	0.225411	0.310752
acpS	551.147	0.201132	0.166285	1.20956	0.226447	0.31198
rpsI	10509.8	0.246994	0.204445	1.20812	0.227001	0.312544
atpG	14439.1	-0.164212	0.13663	-1.20187	0.229414	0.315664
glyA	3151.26	0.173251	0.144213	1.20136	0.229612	0.315735
DIP0761	281.249	-0.360402	0.300186	-1.2006	0.229907	0.315939
DIP1137	380.294	-0.239632	0.200462	-1.19539	0.231933	0.318519
DIP0073	78.3799	0.322125	0.27049	1.19089	0.233695	0.320735
DIP0503	613.296	0.193798	0.162956	1.18926	0.234336	0.321279
DIP2143	184.816	0.217778	0.183142	1.18912	0.234391	0.321279
DIP0188	155.289	-0.275168	0.232325	-1.18441	0.23625	0.323621
DIP0062	31.9563	0.47493	0.40114	1.18395	0.236433	0.323666
htaB	299.409	-0.284157	0.240324	-1.18239	0.237052	0.324307
DIP0563	1533.83	-0.187778	0.159288	-1.17886	0.238453	0.326016
DIP1409	704.016	-0.231383	0.197711	-1.17031	0.241877	0.330489
DIP1063	133.622	0.36982	0.316475	1.16856	0.242581	0.331169
ppnK	1680.09	0.232568	0.199098	1.16811	0.242763	0.331169
DIP1517	156.74	0.242382	0.207532	1.16793	0.242837	0.331169
DIP0211A	15.1622	0.638263	0.547112	1.1666	0.243371	0.331407
DIP1266	249.828	0.247278	0.211893	1.167	0.243212	0.331407
modA2	1019.14	0.172965	0.148296	1.16635	0.243473	0.331407
spaI	172.194	-0.321029	0.275664	-1.16457	0.244194	0.332178
DIP2007	619.58	-0.235417	0.202743	-1.16116	0.245577	0.333848
DIP1525	98.7362	-0.316481	0.272686	-1.16061	0.245802	0.333943
DIP0146	13.4329	0.577287	0.497997	1.15922	0.246367	0.334289
DIP0573	157.636	-0.391917	0.338061	-1.15931	0.246329	0.334289
DIP1824	16.4967	0.610404	0.526824	1.15865	0.246599	0.334393
DIP1922	522.464	-0.273807	0.236599	-1.15726	0.247165	0.334948
DIP0735	25.3259	0.51475	0.44601	1.15412	0.248451	0.336268
rnhB	614.865	-0.265249	0.229773	-1.15439	0.248339	0.336268
DIP0186	70.2148	0.349469	0.303152	1.15279	0.248998	0.336597
DIP0923	6138.84	-0.269197	0.233523	-1.15276	0.249007	0.336597
chtB	210.055	-0.454234	0.394427	-1.15163	0.249473	0.336805
DIP2245	81.6936	0.339397	0.294665	1.15181	0.249401	0.336805
DIP1966	1776.46	0.211669	0.184089	1.14982	0.250218	0.337598
DIP0410	1700.15	-0.161539	0.140697	-1.14814	0.250912	0.338323
cdtQ	34.3939	0.407253	0.356186	1.14337	0.252884	0.340768
DIP1550	653.881	-0.16103	0.140922	-1.14268	0.25317	0.34094
cysS	1704.46	-0.174606	0.152986	-1.14132	0.253737	0.341489
DIP0904	1704.37	0.158893	0.139602	1.13818	0.255044	0.343034
ftsI	5056.88	0.217312	0.191048	1.13747	0.25534	0.343218
DIP2321	12.218	-0.604159	0.531387	-1.13695	0.255561	0.3433
DIP1960	2121.95	-0.157178	0.13847	-1.1351	0.256332	0.344122
dapF	583.208	-0.157951	0.139745	-1.13028	0.258356	0.346623
recA	1386.1	-0.145777	0.129199	-1.12831	0.259187	0.347521
DIP0960	52.2588	-0.320298	0.284309	-1.12658	0.25992	0.348286
hisC	493.613	-0.173034	0.153778	-1.12522	0.260495	0.348839
DIP0245	267.343	-0.346457	0.308006	-1.12484	0.260657	0.34884
DIP0843	174.09	0.307255	0.273275	1.12434	0.260867	0.348903
DIP1027	421.815	0.253331	0.225859	1.12164	0.262017	0.350225
DIP0520	445.81	-0.300039	0.267893	-1.12	0.262716	0.35094
DIP0680	943.64	0.202944	0.181263	1.11961	0.262881	0.350942
DIP0216	109.212	0.258684	0.231141	1.11916	0.263071	0.350979
DIP1646	628.311	0.289458	0.259174	1.11685	0.264058	0.352077
DIP0166	412.619	0.168474	0.151028	1.11552	0.26463	0.352621
DIP0685	131.935	0.27118	0.243552	1.11344	0.265519	0.353588
DIP0789	255.031	0.229707	0.206621	1.11173	0.266254	0.354347
DIP0027	283.167	0.269684	0.243465	1.10769	0.267995	0.356443
groES	1779.55	-0.22135	0.199981	-1.10686	0.268356	0.356703
cas4	1865.41	0.172374	0.155938	1.1054	0.268987	0.357321
DIP1804	13.4638	0.593654	0.53781	1.10383	0.269665	0.358
aecD	230.181	-0.209024	0.189582	-1.10255	0.270221	0.358518
xseA	559.271	-0.15636	0.14211	-1.10027	0.271213	0.359613
DIP0682	3465.48	-0.17521	0.15939	-1.09925	0.271658	0.35998
DIP0139	196.109	0.297273	0.270992	1.09698	0.272649	0.361064
secE	627.955	-0.291824	0.266142	-1.0965	0.272861	0.361064
rpsH	8489.63	0.233055	0.212625	1.09608	0.273043	0.361064
DIP1236	1137.48	0.166708	0.152234	1.09508	0.273482	0.361064
DIP1393	356.23	0.199504	0.182093	1.09562	0.273247	0.361064
frr	5093.94	-0.159513	0.145649	-1.09519	0.273433	0.361064
rplP	6173.79	0.299767	0.273859	1.0946	0.273692	0.361119
DIP1251	351.707	0.234165	0.214352	1.09243	0.274642	0.362151
DIP0686	541.609	-0.179494	0.164571	-1.09067	0.275416	0.362949
DIP0721	764.053	-0.179857	0.165535	-1.08652	0.27725	0.365141
DIP1615	1736.26	-0.151897	0.139897	-1.08577	0.277579	0.365352
DIP2310	41.8573	0.365197	0.336765	1.08443	0.278175	0.365912
DIP1439	2801.52	0.21166	0.195629	1.08194	0.279278	0.367139
DIP1613	997.657	0.22706	0.210098	1.08073	0.279816	0.367621
htaA	564.335	0.534772	0.498252	1.0733	0.283138	0.371759
DIP0707	38.9847	-0.416078	0.388593	-1.07073	0.284292	0.373046
rplI	8461.38	0.207217	0.193741	1.06956	0.284819	0.37351
rplK	3857.89	-0.218273	0.204301	-1.06839	0.285345	0.373973
DIP0700	24.4542	0.426747	0.400628	1.0652	0.286788	0.375634
DIP0305	188.309	-0.206304	0.194031	-1.06325	0.287669	0.376559
DIP0725	305.547	0.291495	0.274452	1.0621	0.288192	0.377014
purH	2777.85	-0.163409	0.154492	-1.05772	0.290184	0.37939
rplD	6441.99	0.291291	0.275647	1.05676	0.290623	0.379734
DIP0412	1133.07	0.230304	0.218413	1.05444	0.29168	0.380883
hisD	604.827	0.184359	0.175022	1.05335	0.292181	0.381306
folK	262.275	0.257382	0.244465	1.05284	0.292416	0.381381
DIP1998	178.59	0.229211	0.217869	1.05206	0.292773	0.381615
DIP1967	508.951	0.169657	0.161591	1.04992	0.293756	0.382665
rplX	9679.55	-0.129315	0.123375	-1.04814	0.294574	0.383499
DIP1090	1384.03	-0.146278	0.139706	-1.04704	0.295081	0.383926
lysC	1280.73	-0.211034	0.201868	-1.04541	0.295835	0.38421
DIP0425	332.898	-0.252496	0.241388	-1.04602	0.295554	0.38421
apt	458.592	-0.168336	0.161006	-1.04552	0.295781	0.38421
DIP1179	604.116	-0.264779	0.25348	-1.04458	0.296219	0.384478
DIP0867	476.644	0.220414	0.21124	1.04343	0.296748	0.3847
uvrA	2265.86	-0.175722	0.168392	-1.04353	0.296703	0.3847
DIP0347	75.4598	-0.281719	0.270462	-1.04162	0.297586	0.385554
DIP1011	684.601	-0.535061	0.515253	-1.03844	0.299063	0.387002
DIP2139	65.6365	0.308061	0.296573	1.03874	0.298928	0.387002
GlyR	100.315	-0.255258	0.246773	-1.03438	0.300958	0.388986
glpX	456.126	-0.212685	0.205551	-1.03471	0.300805	0.388986
DIP0286	137.812	0.392472	0.379758	1.03348	0.301381	0.389065
bioD	69.6575	0.299556	0.289833	1.03355	0.301348	0.389065
DIP0443	305.585	0.174929	0.169396	1.03267	0.301761	0.389322
DIP0262	521.741	0.222518	0.215771	1.03127	0.302415	0.389932
DIP0897	123.415	-0.57707	0.5623	-1.02627	0.304766	0.392493
DIP2071	94.1426	-0.263331	0.256497	-1.02665	0.304587	0.392493
DIP0150	1202.2	0.162473	0.158995	1.02188	0.306839	0.394785
secA1	9519.3	0.116559	0.114081	1.02172	0.306912	0.394785
DIP0593	128.188	0.271229	0.265576	1.02129	0.307119	0.394814
DIP1206	767.313	-0.252787	0.24903	-1.01509	0.310065	0.398364
gdh	1441.48	-0.205206	0.202841	-1.01166	0.311702	0.400228
DIP2122	1103.58	0.19515	0.193443	1.00883	0.313057	0.401729
DIP1863	709.844	0.137349	0.136456	1.00655	0.314153	0.402895
DIP0167	77.5188	0.319221	0.319853	0.998024	0.318268	0.407739
DIP1444	182.927	-0.229655	0.230129	-0.997939	0.318309	0.407739
ispF	343.59	-0.229532	0.230153	-0.997299	0.318619	0.407894
DIP0225	338.985	0.188741	0.189386	0.996596	0.318961	0.408085
cas5	2796.59	-0.173601	0.174261	-0.99621	0.319148	0.408085
DIP1744	340.004	-0.188739	0.190276	-0.991925	0.321234	0.410508
etfB	2452.28	-0.137879	0.139137	-0.990961	0.321705	0.410865
DIP1116	857.975	-0.206045	0.208612	-0.987698	0.3233	0.412414
DIP1719	719.79	0.242042	0.245041	0.987762	0.323269	0.412414
DIP1110	36.8445	-0.369985	0.37483	-0.987075	0.323606	0.412559
rpsG	6493.05	0.194357	0.198469	0.97928	0.327441	0.417202
DIP0379	4678.9	0.174352	0.17816	0.978625	0.327766	0.417368
DIP0971	537.366	0.183918	0.188346	0.976495	0.328819	0.418462
DIP0023	278.241	0.243932	0.250208	0.974915	0.329603	0.419054
DIP1199	166.477	0.191916	0.196883	0.974771	0.329674	0.419054
DIP0258	463.747	0.136997	0.140621	0.974231	0.329942	0.419147
nusB	2754.43	-0.144114	0.147986	-0.973832	0.33014	0.419151
DIP0378	1024.5	0.18942	0.194882	0.971976	0.331062	0.420074
rpsF	6364.79	0.169394	0.175105	0.967384	0.333352	0.42273
DIP0456	68.5625	0.309682	0.320843	0.965211	0.334439	0.423859
clpP	3058.13	0.215903	0.223987	0.963907	0.335092	0.424437
DIP0696	1867.78	0.198605	0.206417	0.962154	0.335972	0.425266
DIP1773	2105.05	0.126688	0.131717	0.961815	0.336142	0.425266
DIP0678	38.91	0.404876	0.423413	0.956222	0.33896	0.42858
DIP0429	2012.98	-0.140654	0.147373	-0.954406	0.339878	0.429488
DIP0133	60.3034	0.302082	0.317056	0.952772	0.340706	0.430281
DIP0329	1633.25	-0.207555	0.218257	-0.950966	0.341622	0.431184
alr	523.596	0.145184	0.153301	0.947054	0.343611	0.432428
DIP0840	17.6292	0.396555	0.41847	0.947631	0.343317	0.432428
DIP1512	22.3543	0.402655	0.4247	0.948093	0.343082	0.432428
DIP2145	140.705	0.206224	0.217688	0.947338	0.343467	0.432428
DIP2328	128.165	-0.243009	0.256345	-0.947976	0.343142	0.432428
DIP0723	1630.22	-0.154751	0.164411	-0.941244	0.34658	0.435909
DIP1647	637.624	0.210457	0.224126	0.939011	0.347725	0.436962
DIP1727	171.855	-0.207351	0.220864	-0.938819	0.347823	0.436962
DIP0256	71.6974	-0.416394	0.444237	-0.937324	0.348592	0.437672
DIP0118	307.626	0.167145	0.179751	0.929869	0.352439	0.442244
frgB	693.023	0.22259	0.240193	0.926712	0.354076	0.444039
DIP1245	1167.94	-0.141401	0.15272	-0.925887	0.354505	0.444318
galT	448.987	-0.242541	0.262627	-0.923521	0.355736	0.445602
DIP1658	694.176	-0.209106	0.226642	-0.922627	0.356202	0.445926
DIP1425	152.227	-0.22386	0.242921	-0.921533	0.356772	0.446121
DIP2238	2035.5	-0.169269	0.183631	-0.921789	0.356639	0.446121
DIP2307	35.8663	-0.340578	0.36986	-0.920829	0.35714	0.446321
DIP2335	157.793	0.292558	0.318174	0.919488	0.35784	0.446937
DIP0711	620.263	-0.289742	0.31544	-0.918532	0.35834	0.446993
DIP1879	84.8364	-0.559053	0.60885	-0.918211	0.358509	0.446993
DIP2123	175.439	-0.186614	0.203067	-0.918976	0.358108	0.446993
DIP1147	65.4691	0.241994	0.263956	0.916794	0.35925	0.447659
aroE	155.862	-0.197959	0.216495	-0.914384	0.360515	0.448975
uup	1038.52	0.172923	0.190022	0.910014	0.362815	0.451578
DIP0079	14.562	-0.43416	0.477557	-0.909127	0.363283	0.451899
DIP0119	570.697	0.208286	0.229652	0.906962	0.364427	0.45306
DIP0881	966.564	-0.147919	0.164243	-0.900609	0.367796	0.456985
DIP0047	18.2804	0.418222	0.465045	0.899315	0.368485	0.457576
rpoZ	2739.24	-0.116063	0.129133	-0.898781	0.368769	0.457665
DIP1847	310.522	0.177571	0.198229	0.895787	0.370367	0.459383
DIP0413	2045.61	0.18218	0.203943	0.893286	0.371704	0.460776
DIP0328	85.6666	0.243953	0.273347	0.892466	0.372143	0.461054
DIP2309	20.7969	-0.357394	0.401535	-0.89007	0.373428	0.462381
argJ	273.963	-0.190176	0.214107	-0.888229	0.374417	0.463339
DIP1850	441.166	0.17198	0.195125	0.881383	0.37811	0.46764
DIP0448	243.688	-0.194842	0.221435	-0.879904	0.378911	0.468361
nadE	165.998	-0.207711	0.236338	-0.878875	0.379469	0.468781
DIP1943	1347.89	-0.121962	0.138843	-0.878421	0.379715	0.468817
DIP1968	458.265	0.175094	0.19981	0.876302	0.380866	0.469967
DIP1729	310.698	-0.153034	0.175432	-0.872326	0.383031	0.472368
maf	264.83	0.183182	0.210367	0.870774	0.383878	0.473141
DIP0399	74.6442	-0.233515	0.268763	-0.868853	0.384927	0.473892
DIP1585	409.129	-0.186587	0.214674	-0.869164	0.384757	0.473892
DIP0156	407.665	0.151186	0.174592	0.865937	0.386525	0.475315
DIP0841	11.5518	0.451686	0.521453	0.866206	0.386377	0.475315
DIP0774	2793.85	-0.146204	0.168931	-0.865464	0.386784	0.475363
DIP0539	1102.77	0.179558	0.207713	0.864454	0.387338	0.475772
DIP2073	363.305	-0.174884	0.203219	-0.860569	0.389476	0.478124
cobK	920.478	-0.140906	0.163977	-0.859305	0.390172	0.478706
DIP1083	257.826	-0.173141	0.201746	-0.858214	0.390775	0.478919
qcrA	9411.08	0.180072	0.209829	0.858185	0.390791	0.478919
DIP0020	12.2126	0.410768	0.481578	0.852962	0.39368	0.482185
DIP1084	582.027	-0.124136	0.14565	-0.852291	0.394053	0.482367
opuBB	190.169	0.185828	0.218617	0.850014	0.395317	0.483091
DIP0246	137.406	0.19033	0.223708	0.850797	0.394882	0.483091
DIP0359	233.523	0.176446	0.20756	0.850096	0.395272	0.483091
DIP1438	1338.99	-0.154228	0.181815	-0.848266	0.39629	0.484005
DIP1493	259.503	-0.152742	0.18018	-0.847723	0.396592	0.484099
secY	4347.91	-0.100757	0.119055	-0.846307	0.397381	0.484787
DIP1021	13.8034	-0.425601	0.504194	-0.844122	0.398601	0.486
DIP0375	531.341	-0.164585	0.195706	-0.840978	0.40036	0.487777
murE	4404.8	0.108981	0.12963	0.840707	0.400512	0.487777
rplE	15143.5	0.129971	0.15507	0.838145	0.401949	0.488842
DIP0518	229.368	0.236203	0.281677	0.83856	0.401716	0.488842
DIP1373	406.045	-0.128792	0.153702	-0.837933	0.402068	0.488842
aroP1	267.277	0.182875	0.220238	0.830352	0.40634	0.49372
dfp	570.742	-0.137473	0.165631	-0.83	0.406539	0.49372
DIP0309	2295.61	-0.176091	0.21356	-0.82455	0.409627	0.49719
DIP0164	152.211	-0.233885	0.283972	-0.823621	0.410155	0.497277
DIP1382	81.6067	0.233037	0.282946	0.82361	0.410161	0.497277
DIP0829	101.953	-0.212793	0.25897	-0.82169	0.411253	0.49832
DIP1886	2693.61	0.118173	0.143994	0.820684	0.411826	0.498734
DIP0990	1396.63	-0.105954	0.129342	-0.819174	0.412687	0.499496
DIP0749	1738.12	-0.136729	0.167067	-0.818408	0.413124	0.499743
DIP0466	751.921	-0.143597	0.175794	-0.816848	0.414015	0.50054
DIP1761	44.7586	-0.246372	0.302974	-0.813178	0.416116	0.502797
DIP0260	1048.84	-0.154027	0.190034	-0.810524	0.417639	0.504133
DIP1808	98.0144	0.187085	0.230846	0.810435	0.41769	0.504133
DIP0516	161.141	-0.454923	0.56226	-0.809097	0.418459	0.504778
rplF	9232.08	0.197204	0.244319	0.807156	0.419577	0.505843
asd	2076.94	0.172541	0.214747	0.803461	0.421708	0.508128
moaA	593.809	0.148009	0.184374	0.802764	0.422111	0.508329
DIP1838	13.4837	-0.387651	0.486687	-0.79651	0.425735	0.512406
proA	733.09	0.112919	0.142464	0.792618	0.428001	0.514845
DIP0154	1898.11	-0.222564	0.281673	-0.79015	0.42944	0.516255
DIP0326	564.079	-0.116491	0.147497	-0.789785	0.429653	0.516255
DIP1483	289.472	-0.179714	0.227799	-0.788913	0.430163	0.516579
DIP1365	325.125	-0.16453	0.208684	-0.788416	0.430453	0.51664
DIP1212	3606.92	-0.176895	0.224722	-0.787174	0.43118	0.517223
DIP1697	499.463	-0.158624	0.202674	-0.78266	0.433827	0.520109
argB	237.529	0.18242	0.23345	0.781411	0.434561	0.520699
DIP0074	28.6657	-0.276264	0.35646	-0.77502	0.438328	0.52492
DIP0544	1062.13	0.119227	0.154608	0.771153	0.440616	0.526964
DIP1570	2087.42	-0.137358	0.17818	-0.770895	0.440769	0.526964
murF	3950.28	0.116658	0.151223	0.771429	0.440453	0.526964
DIP0417	202.846	0.148121	0.193611	0.765044	0.444245	0.530383
DIP0679	176.27	0.17548	0.229517	0.764565	0.444531	0.530383
DIP0868	277.407	0.125854	0.164411	0.765484	0.443983	0.530383
relA	1502.77	-0.135627	0.177424	-0.764424	0.444614	0.530383
qcrB	12204.3	0.179853	0.237269	0.75801	0.448445	0.534656
DIP0420	368.058	-0.119689	0.158109	-0.757002	0.449049	0.535079
DIP2277	43.0985	0.247368	0.327117	0.756207	0.449525	0.53535
DIP1069	636.316	0.179337	0.237992	0.753542	0.451124	0.536957
DIP2242	955.664	-0.112328	0.149376	-0.751978	0.452064	0.537779
DIP0460	53.6188	0.218195	0.290986	0.74985	0.453345	0.539005
dppD	1692.15	0.138955	0.185581	0.748754	0.454006	0.539492
DIP1460	550.66	-0.116253	0.15589	-0.745734	0.455828	0.541359
DIP2325	350.665	0.124946	0.167775	0.744722	0.45644	0.541786
DIP2134	447.773	0.119679	0.160813	0.744209	0.45675	0.541855
DIP1728	1395.56	-0.0954006	0.128787	-0.74076	0.458839	0.544034
DIP1929	160.287	0.164249	0.222172	0.739289	0.459732	0.544792
DIP2046	607.153	-0.123086	0.166649	-0.738591	0.460155	0.544994
DIP1965	1147.85	0.0982552	0.133196	0.737672	0.460714	0.545355
recX	404.372	0.128689	0.175064	0.735098	0.46228	0.546908
DIP0022	241.17	-0.280104	0.384934	-0.727667	0.466818	0.551776
DIP1637	3531.03	-0.0899126	0.123588	-0.72752	0.466908	0.551776
DIP1004	717.254	-0.118769	0.163779	-0.725179	0.468342	0.553168
DIP2308	68.7272	0.21762	0.300693	0.723727	0.469234	0.553917
hemC	1306.93	-0.158954	0.220042	-0.722379	0.470062	0.55459
DIP1085	952.442	-0.131517	0.182546	-0.720455	0.471245	0.555681
secD	4121.58	-0.0849679	0.118131	-0.719267	0.471976	0.55624
DIP1499	1037.28	-0.096977	0.13608	-0.712645	0.476065	0.560489
DIP2350	456.405	-0.141972	0.199236	-0.712584	0.476104	0.560489
DIP0004	222.052	0.173648	0.244474	0.710294	0.477522	0.561414
irp6C	951.315	-0.344287	0.484875	-0.710052	0.477672	0.561414
DIP0961	228.659	0.162081	0.228133	0.710465	0.477416	0.561414
tesB	289.024	0.153408	0.216514	0.708537	0.478612	0.562212
DIP0860	13.4752	-0.372564	0.528569	-0.704854	0.480901	0.564397
DIP1087	228.362	-0.145877	0.207005	-0.704702	0.480996	0.564397
DIP0950	164.161	-0.130863	0.186254	-0.702608	0.4823	0.564698
cobN	3401.68	-0.108201	0.153997	-0.702618	0.482294	0.564698
uvrC	1173.72	-0.174296	0.247829	-0.703294	0.481873	0.564698
DIP2263	386.168	0.142955	0.203464	0.702604	0.482302	0.564698
DIP1980	220.403	0.151269	0.215996	0.700332	0.48372	0.566049
DIP1066	1664.62	-0.116887	0.167595	-0.697439	0.485528	0.56761
DIP1816	62.1194	-0.266554	0.382236	-0.697355	0.48558	0.56761
DIP1762	38.8674	0.243002	0.351014	0.692286	0.488758	0.570704
DIP1985	303.702	0.144799	0.209035	0.692702	0.488496	0.570704
DIP1042	625.019	0.134024	0.194242	0.689984	0.490204	0.572082
DIP1028	257.384	0.115607	0.168	0.688136	0.491367	0.573129
DIP1114	480.076	-0.112038	0.163013	-0.687294	0.491897	0.573436
rnc	1890.08	-0.158488	0.23079	-0.686721	0.492258	0.573546
DIP0690	1073.17	-0.104127	0.152024	-0.684937	0.493384	0.574236
ribD	1247.45	-0.166234	0.242592	-0.685242	0.493191	0.574236
DIP0597	54.6412	0.250367	0.367399	0.681458	0.495582	0.576171
DIP0910	604.182	-0.138936	0.203805	-0.68171	0.495422	0.576171
ciuA	1740.2	-0.195383	0.287458	-0.679692	0.4967	0.577159
DIP1007	294.502	0.115589	0.17046	0.678101	0.497708	0.577706
DIP1800	166.308	0.138605	0.204303	0.678427	0.497501	0.577706
DIP1222	86.2113	-0.19227	0.288416	-0.666641	0.505001	0.58554
DIP2332	94.9165	0.184117	0.276095	0.666861	0.504861	0.58554
DIP1200	1001.02	-0.100856	0.151715	-0.664769	0.506198	0.586612
DIP2297	2494.08	0.0810167	0.12311	0.658081	0.510486	0.591262
DIP0745	427.635	0.11251	0.171381	0.656492	0.511508	0.592127
DIP0758	12.4084	0.31753	0.485563	0.653941	0.51315	0.593709
DIP0622	13.8826	0.319232	0.489177	0.652591	0.51402	0.594396
DIP0058	1053.75	0.116461	0.179038	0.65048	0.515382	0.595651
DIP0308	203.695	0.150818	0.234035	0.644425	0.5193	0.599825
DIP0555	45.644	-0.204486	0.317506	-0.644038	0.519551	0.599825
aroB	804.784	0.143807	0.223589	0.643176	0.52011	0.600148
xerD	783.259	0.171687	0.267527	0.641757	0.521031	0.600889
DIP1488	775.211	-0.15692	0.245177	-0.64003	0.522153	0.601861
nrdF	3178.65	-0.128028	0.201083	-0.636696	0.524323	0.604038
DIP2294	3921.66	0.0709961	0.112762	0.629612	0.528949	0.609041
sidB	218.109	0.113335	0.181885	0.623112	0.533211	0.61362
DIP1335	1107.97	-0.10744	0.174721	-0.614923	0.538606	0.619497
DIP0873	1598.24	-0.0942836	0.154189	-0.611482	0.540881	0.621782
cstS	387.809	0.100271	0.164304	0.610275	0.54168	0.622368
DIP2185	227.335	-0.122112	0.200975	-0.607601	0.543452	0.624071
menA	507.338	0.0938457	0.154617	0.606955	0.543881	0.62423
DIP0419	117.866	0.153001	0.252413	0.606153	0.544413	0.624508
infC	6438.07	-0.118219	0.195216	-0.605579	0.544795	0.624613
DIP2128	1336.04	0.115736	0.191297	0.605007	0.545174	0.624715
DIP0059	2459.07	-0.106289	0.175912	-0.604218	0.545699	0.624983
DIP0854	1272.36	-0.0742485	0.123163	-0.602848	0.54661	0.625029
DIP1385	1160.96	-0.137736	0.228313	-0.603279	0.546323	0.625029
dcd	699.336	0.0854929	0.141672	0.603457	0.546205	0.625029
DIP1502	982.057	-0.115332	0.192202	-0.600057	0.548468	0.626821
DIP0332	994.508	0.0766581	0.12836	0.597211	0.550366	0.628656
DIP0312	21.9208	-0.246175	0.412926	-0.596174	0.551059	0.629114
DIP1518	100.037	-0.15924	0.26742	-0.595468	0.551531	0.629318
DIP0986	68.4239	-0.236182	0.397091	-0.594782	0.551989	0.629508
sidA	71.0009	0.163586	0.277898	0.588655	0.556092	0.633851
DIP1612	908.707	0.0805585	0.137199	0.587166	0.557093	0.634655
DIP0217	88.46	-0.160318	0.274975	-0.583029	0.559874	0.63671
DIP0705	469.854	0.0923019	0.158517	0.582284	0.560375	0.63671
DIP0998	664.028	0.127076	0.21816	0.582489	0.560237	0.63671
DIP1746	1209.35	0.0937718	0.1607	0.583522	0.559542	0.63671
DIP2295	230.302	0.136972	0.23493	0.583034	0.55987	0.63671
DIP0334	124.598	-0.161347	0.279202	-0.577886	0.563341	0.639742
DIP0369	409.374	0.105725	0.184202	0.573959	0.565996	0.642417
DIP0397	450.206	-0.103878	0.181236	-0.573163	0.566535	0.642638
DIP2273	208.112	0.129103	0.225393	0.572789	0.566788	0.642638
DIP1474	218.279	-0.15259	0.267236	-0.570992	0.568005	0.64368
rpsJ	6610.86	0.108378	0.190853	0.567861	0.57013	0.645407
ilvA	1667.56	0.0745589	0.131223	0.568185	0.569909	0.645407
recN	1348.26	0.1056	0.186125	0.56736	0.57047	0.645453
ahcY	3527.11	0.0656092	0.115945	0.565863	0.571487	0.646264
DIP1223	406.593	-0.105058	0.186801	-0.562405	0.57384	0.648584
galK	458.787	-0.144448	0.257543	-0.56087	0.574886	0.649084
aroQ	441.836	-0.0912353	0.162586	-0.561151	0.574695	0.649084
rplT	4757.95	-0.141909	0.253683	-0.559396	0.575891	0.649879
mraY	2418.66	0.0957295	0.171282	0.558901	0.57623	0.649919
DIP0452	30.0837	-0.215435	0.387744	-0.555612	0.578476	0.652112
DIP0117	100.699	0.144103	0.262872	0.548188	0.583563	0.65687
DIP0618	361.366	0.0948912	0.173263	0.54767	0.583919	0.65687
lysE	76.4002	-0.206501	0.376995	-0.547755	0.58386	0.65687
DIP1718	1463.07	0.098252	0.179213	0.548242	0.583526	0.65687
DIP1958	608.77	-0.0912254	0.166966	-0.546372	0.58481	0.65753
DIP0907	314.879	-0.111763	0.205496	-0.543868	0.586532	0.659121
pepQ	957.572	0.0789165	0.145391	0.542788	0.587276	0.659613
DIP0411	1555.81	0.0873616	0.163949	0.532857	0.594132	0.666965
DIP2124	89.2767	0.125983	0.237873	0.529625	0.596372	0.669131
DIP1043	1341.58	-0.0797595	0.151566	-0.526238	0.598723	0.671418
rplM	10544.9	-0.121959	0.235231	-0.518466	0.604134	0.677133
DIP2344	411.745	-0.0792142	0.153251	-0.516893	0.605231	0.67801
DIP0893	127.583	-0.122498	0.237234	-0.516361	0.605602	0.678073
DIP0888	54.4401	0.155916	0.302531	0.51537	0.606294	0.678495
DIP0651	1835.03	-0.072243	0.14185	-0.509291	0.610548	0.682545
ribE	1374.63	0.107384	0.210802	0.509405	0.610468	0.682545
DIP0386	4205.23	0.103486	0.205137	0.504472	0.613929	0.685969
DIP1964	471.729	0.108659	0.215986	0.503081	0.614907	0.686705
DIP0519	243.307	-0.12189	0.246849	-0.493785	0.621458	0.693661
rpmI	2813.41	-0.0945123	0.19181	-0.492739	0.622197	0.694125
DIP0613	124.622	0.112359	0.229388	0.489822	0.62426	0.696066
DIP0722	2140.74	0.0838643	0.171382	0.48934	0.624601	0.696085
mraW	3840.95	-0.0846742	0.174539	-0.48513	0.627584	0.699048
DIP0349	76.9358	0.132675	0.278252	0.476815	0.633494	0.705131
DIP1337	604.102	0.105833	0.222093	0.476525	0.633701	0.705131
DIP1024	526.773	0.0931175	0.19616	0.4747	0.635	0.706212
zrg	107.169	0.163937	0.346015	0.473787	0.635652	0.706572
DIP1511	31.169	0.169752	0.358865	0.473024	0.636196	0.706812
DIP0014	147.95	-0.121759	0.257858	-0.472195	0.636787	0.707103
DIP0085	56.5343	-0.138042	0.29531	-0.467446	0.640181	0.710505
DIP0730	772.714	0.0803614	0.172868	0.464871	0.642024	0.712183
DIP1094	450.374	-0.0688865	0.149721	-0.460099	0.645445	0.715609
DIP0833	739.9	-0.088947	0.193873	-0.458791	0.646384	0.716282
DIP0633	472.454	0.0712837	0.156848	0.454476	0.649487	0.719349
DIP1747	46.868	-0.134582	0.298395	-0.451021	0.651974	0.721733
DIP0284	60.5547	-0.186711	0.414644	-0.450293	0.652499	0.721942
DIP1599	3080.36	-0.0516015	0.114874	-0.449202	0.653286	0.722442
DIP1436	247.558	-0.0873184	0.197239	-0.442704	0.65798	0.727259
DIP0155	351.333	-0.0969733	0.219853	-0.441083	0.659153	0.728181
DIP0471	154.041	-0.09656	0.219933	-0.439043	0.660631	0.729439
DIP2100	38.5524	-0.158625	0.361974	-0.438222	0.661225	0.729721
DIP0138	165.574	-0.110815	0.253461	-0.437205	0.661963	0.729889
DIP0376	232.498	0.10229	0.234032	0.437077	0.662056	0.729889
DIP1861	93.5102	0.124263	0.284848	0.436243	0.66266	0.730182
rho	2385.31	-0.0816378	0.187585	-0.435205	0.663414	0.730638
DIP1244	466.422	0.0775341	0.180705	0.429065	0.667876	0.735176
sodA	5779.07	-0.100922	0.235503	-0.42854	0.668258	0.735221
DIP0790	20.6549	0.172636	0.406978	0.424191	0.671427	0.738329
miaA	267.434	-0.0804496	0.190326	-0.422694	0.672518	0.739152
nrdR	195.834	-0.0954602	0.228271	-0.418188	0.675809	0.742011
DIP1788	188.383	0.0763742	0.182442	0.418621	0.675493	0.742011
DIP1504	2105.53	-0.0639188	0.153833	-0.415507	0.67777	0.743785
DIP1101	303.094	0.0818121	0.200034	0.40899	0.682547	0.748536
DIP1955	27.9905	-0.151418	0.370532	-0.408651	0.682796	0.748536
DIP2292	134.714	0.125185	0.309549	0.40441	0.685911	0.751568
atpD	19468.8	0.0616049	0.153429	0.40152	0.688038	0.753515
DIP0457	66.4927	0.116288	0.293075	0.396785	0.691526	0.756566
folD	2524.95	0.0549058	0.138364	0.396823	0.691498	0.756566
DIP1311	1365.71	0.069445	0.175265	0.396228	0.691937	0.75663
DIP1224	213.038	-0.0740193	0.188494	-0.392688	0.69455	0.759102
rpsA	28602.3	0.0450756	0.114997	0.391971	0.69508	0.759295
DIP0912	151.859	-0.0878641	0.225614	-0.389444	0.696948	0.760754
metH	1038.37	0.0676962	0.173933	0.389208	0.697122	0.760754
DIP1765	1315.08	-0.0518477	0.134382	-0.385823	0.699628	0.763101
DIP0374	41.3737	-0.139284	0.361979	-0.384784	0.700398	0.763168
DIP0670	152.605	0.0787828	0.204708	0.384855	0.700345	0.763168
DIP0615	1788.16	0.200298	0.525093	0.381453	0.702867	0.765083
aroA	1131.36	0.0588316	0.154044	0.381914	0.702525	0.765083
gatB	6652.61	0.0548515	0.144025	0.380847	0.703316	0.765186
DIP0579	243.066	0.0885124	0.232875	0.380086	0.703882	0.765414
DIP0114	521.347	0.0738199	0.199446	0.370125	0.711289	0.772688
ssb2	129.366	-0.0860264	0.232151	-0.370561	0.710964	0.772688
ksgA	969.678	-0.0569168	0.157011	-0.362501	0.716977	0.778434
DIP2080	273.459	0.0865987	0.239179	0.362066	0.717302	0.778434
thiC	42.4331	0.117237	0.324236	0.361579	0.717667	0.778437
DIP1831	14.8222	-0.173826	0.484108	-0.359063	0.719548	0.780084
DIP0743	613.8	0.055935	0.156634	0.357108	0.721011	0.780884
DIP2244	326.071	-0.0889598	0.248779	-0.357585	0.720654	0.780884
DIP0287	130.124	-0.108105	0.303601	-0.356075	0.721784	0.781045
DIP1875	180.741	-0.075567	0.212303	-0.35594	0.721886	0.781045
DIP1111	84.7488	0.0836521	0.235552	0.355132	0.722491	0.781307
DIP1180	1818.63	-0.072355	0.204326	-0.354115	0.723252	0.781737
DIP0994	1660.9	-0.0689567	0.197245	-0.3496	0.726639	0.785003
DIP1975	20.6723	-0.142402	0.410079	-0.347254	0.728401	0.786512
frgC	673.259	-0.0785306	0.228658	-0.343441	0.731266	0.788025
DIP1650	20.8077	-0.13933	0.40541	-0.343676	0.73109	0.788025
DIP1756	665.631	0.0712787	0.207522	0.343476	0.73124	0.788025
DIP1995	989.719	-0.0613507	0.178433	-0.343831	0.730973	0.788025
DIP0997	1204.55	0.0594622	0.173658	0.34241	0.732042	0.788466
DIP0455	22.2965	-0.133947	0.394361	-0.339656	0.734115	0.790303
[truncated: 268 more rows]

## Sheet: Up-regulated genes
Feature	baseMean	log2FoldChange	lfcSE	stat	pvalue	padj
trpE	4857.36	4.95997	0.234668	21.1361	3.70169e-99	1.59321e-96
trpD	1525.47	4.90318	0.316858	15.4744	5.1653e-54	1.38947e-51
trpB1	4186.17	4.8681	0.16125	30.1898	3.22738e-200	6.94531e-197
trpG	1113.67	4.61936	0.322194	14.3372	1.2813e-46	1.62198e-44
trpA	1322.98	4.5186	0.201925	22.3776	6.5063e-111	3.50039e-108
trpC1	2418.38	4.33865	0.30998	13.9966	1.63589e-44	1.67639e-42
trpB2	2559.31	4.32583	0.146452	29.5376	9.46952e-192	1.01892e-188
DIP0240	250.562	3.58657	0.538189	6.66416	2.66188e-11	2.58034e-10
DIP0643	375.663	3.40752	0.225272	15.1263	1.08652e-51	2.12562e-49
DIP2362	1147.29	3.33144	0.161814	20.588	3.51452e-94	1.26054e-91
DIP0243	209.584	3.25244	0.28078	11.5836	4.99208e-31	2.62023e-29
DIP0241	69.1971	3.06103	0.31536	9.70646	2.82982e-22	8.22942e-21
DIP2137	2047.68	3.01474	0.247852	12.1635	4.86497e-34	3.17255e-32
DIP0123	305.895	2.89319	0.270166	10.7089	9.24061e-27	3.68256e-25
srtC	316.878	2.72793	0.237822	11.4705	1.85618e-30	9.28954e-29
DIP2365	941.042	2.72325	0.162007	16.8095	2.07931e-63	6.39239e-61
DIP2077A	188.224	2.72317	0.300974	9.04786	1.45797e-19	3.44787e-18
rnpA	4521.57	2.71774	0.30156	9.01229	2.01801e-19	4.57133e-18
irp4	308.534	2.64879	0.320985	8.25208	1.55663e-16	2.65863e-15
DIP0242	620.661	2.61793	0.222144	11.7848	4.67296e-32	2.51406e-30
metX	136.249	2.57911	0.297966	8.65572	4.89819e-18	9.67055e-17
DIP0137	260.37	2.56425	0.248799	10.3065	6.58283e-25	2.32234e-23
DIP2132	88.1856	2.50723	0.321904	7.78874	6.76823e-15	9.90832e-14
DIP0255	19.1964	2.47426	0.501124	4.93742	7.91636e-07	4.04656e-06
trmB	1476.05	2.45667	0.169661	14.4799	1.62347e-47	2.32914e-45
DIP2318	1007.16	2.39776	0.155947	15.3755	2.38906e-53	5.7125e-51
DIP2109	136.849	2.35305	0.241844	9.72961	2.25459e-22	6.64641e-21
DIP0017	34.2341	2.32825	0.415221	5.60725	2.05562e-08	1.36534e-07
lldP	748.375	2.29382	0.330913	6.93181	4.15485e-12	4.44838e-11
DIP2112	13.8868	2.27459	0.592272	3.84044	0.000122812	0.000411669
DIP0244	528.182	2.24453	0.170267	13.1825	1.10729e-39	9.92874e-38
ddpB	49.1281	2.22473	0.352202	6.31662	2.67346e-10	2.25619e-09
DIP0712	281.941	2.22071	0.220394	10.0761	7.0455e-24	2.3326e-22
DIP1982	1994.71	2.18717	0.273255	8.00413	1.20315e-15	1.88991e-14
DIP0218	59.2235	2.18473	0.302632	7.21912	5.2325e-13	6.22118e-12
DIP2220	2090.47	2.18411	0.237544	9.19454	3.76593e-20	9.20942e-19
DIP2192	2329.35	2.12123	0.145637	14.5652	4.67797e-48	7.19071e-46
DIP1815	680.392	2.11672	0.189373	11.1775	5.25533e-29	2.35614e-27
srtB	65.7034	2.09236	0.331725	6.30751	2.83565e-10	2.38372e-09
DIP0804	419.623	2.06861	0.180902	11.435	2.79662e-30	1.3678e-28
rpmH	7067.25	2.03451	0.255005	7.97831	1.48355e-15	2.31348e-14
DIP0220	13.6095	1.99127	0.537136	3.7072	0.000209562	0.000667125
DIP0594	88.7042	1.98332	0.330083	6.00855	1.87192e-09	1.4285e-08
DIP2183	4233.24	1.96872	0.181672	10.8367	2.3076e-27	9.54992e-26
DIP0358	676.108	1.94698	0.195764	9.94556	2.63696e-23	8.34522e-22
panC	131.855	1.9452	0.264472	7.35504	1.90874e-13	2.445e-12
DIP2182	1141.44	1.93562	0.158615	12.2032	2.98745e-34	2.143e-32
DIP0011	169.877	1.92179	0.33303	5.77062	7.89803e-09	5.53634e-08
DIP0570	1615.4	1.9146	0.19386	9.87618	5.2806e-23	1.60054e-21
DIP2252	520.386	1.90111	0.157548	12.0668	1.58114e-33	1.00077e-31
DIP1357	493.272	1.88215	0.228631	8.23227	1.837e-16	3.10632e-15
DIP2130	768.706	1.87852	0.166992	11.2492	2.33818e-29	1.09386e-27
trxB	4451.09	1.87787	0.15674	11.9808	4.47859e-33	2.60484e-31
DIP0092	84.0472	1.87544	0.270108	6.9433	3.83056e-12	4.12168e-11
DIP1759	322.492	1.87219	0.171197	10.9359	7.76558e-28	3.27677e-26
DIP0221	40.1684	1.84573	0.371974	4.962	6.97715e-07	3.60068e-06
DIP0076	108.804	1.83815	0.27145	6.77161	1.27354e-11	1.28068e-10
DIP0219	12.1448	1.83147	0.54572	3.35606	0.000790606	0.00220959
piuB	107.418	1.82711	0.258679	7.06323	1.62674e-12	1.83285e-11
DIP0288	1202.48	1.81191	0.18198	9.95664	2.359e-23	7.57698e-22
DIP2286	774.477	1.80947	0.150479	12.0247	2.6345e-33	1.61984e-31
DIP1976	1045.79	1.80541	0.249203	7.24473	4.33292e-13	5.23845e-12
DIP1992	431.414	1.79879	0.28016	6.42059	1.3575e-10	1.20717e-09
DIP0325	1010.7	1.79844	0.232243	7.74377	9.65091e-15	1.39388e-13
DIP1952	1310.85	1.76979	0.236203	7.49268	6.74822e-14	9.13343e-13
ilvH	195.325	1.76176	0.205656	8.56656	1.06619e-17	2.03048e-16
DIP0228	758.784	1.71985	0.27807	6.18494	6.21252e-10	5.02607e-09
spaE	120.118	1.70628	0.263079	6.48582	8.8253e-11	8.01352e-10
DIP0803	51.4488	1.68338	0.317864	5.29591	1.18428e-07	7.00156e-07
DIP0145	37.1881	1.68004	0.413851	4.05953	4.91718e-05	0.000179049
DIP2000	143.817	1.67832	0.348142	4.82078	1.43001e-06	7.00997e-06
ispD	1303.8	1.67391	0.194386	8.61129	7.22423e-18	1.38808e-16
DIP0207	44.7354	1.67311	0.365687	4.57525	4.75647e-06	2.1504e-05
carA	1239.48	1.62054	0.174422	9.29089	1.53e-20	3.87359e-19
DIP1358	73.933	1.61973	0.277037	5.8466	5.0172e-09	3.62316e-08
DIP0006	1190.41	1.61739	0.237617	6.80672	9.98515e-12	1.02814e-10
DIP0737	5491.73	1.59605	0.189354	8.42892	3.48865e-17	6.36235e-16
carB	4391.46	1.59435	0.132797	12.0059	3.30707e-33	1.9769e-31
DIP1754	263.014	1.58241	0.210402	7.52089	5.4405e-14	7.45729e-13
DIP2343	396.687	1.57979	0.196525	8.03864	9.08399e-16	1.45886e-14
DIP0208	30.3453	1.57318	0.362063	4.34505	1.39246e-05	5.74058e-05
DIP0729	4129.48	1.56451	0.168243	9.29912	1.41619e-20	3.62816e-19
pyrF	1134.97	1.56377	0.179398	8.7168	2.86171e-18	5.75551e-17
DIP0205	78.0842	1.5633	0.292642	5.34202	9.19161e-08	5.54071e-07
sufR	1296.62	1.5631	0.213925	7.30674	2.73693e-13	3.40455e-12
DIP0153	102.205	1.55616	0.315861	4.92672	8.36229e-07	4.23009e-06
DIP0319	202.419	1.5427	0.210596	7.32543	2.38138e-13	2.99692e-12
DIP0578	8221.24	1.53749	0.126188	12.1841	3.77891e-34	2.62329e-32
DIP0106	12.0584	1.53659	0.533506	2.88018	0.0039745	0.00944054
ycdC	9303.96	1.53232	0.279043	5.49134	3.98906e-08	2.56252e-07
sigC	253.505	1.53047	0.291609	5.24836	1.5346e-07	8.85378e-07
DIP0204	76.5614	1.52504	0.261346	5.83534	5.36817e-09	3.85077e-08
DIP1758	26.255	1.52456	0.43575	3.49869	0.000467542	0.00137078
DIP0974	3016.13	1.52001	0.184104	8.25624	1.50336e-16	2.58819e-15
DIP0127	770.446	1.50298	0.191478	7.84934	4.18226e-15	6.20705e-14
DIP2342	391.769	1.49707	0.159071	9.41135	4.89802e-21	1.35135e-19
opuBD	420.569	1.48342	0.19262	7.70126	1.34729e-14	1.93291e-13
DIP0091	41.1221	1.47956	0.352221	4.20066	2.66143e-05	0.000104514
DIP0463	65.2819	1.47533	0.308172	4.78737	1.68978e-06	8.24584e-06
DIP0608	184.122	1.47471	0.292963	5.03376	4.80941e-07	2.57459e-06
DIP0975	229.708	1.47052	0.217631	6.75693	1.40946e-11	1.41077e-10
clpC	11378.2	1.46966	0.225967	6.5039	7.8266e-11	7.16717e-10
DIP2168	786.395	1.45681	0.201914	7.215	5.39337e-13	6.37722e-12
srtA	1074.13	1.45171	0.153941	9.43029	4.08953e-21	1.14295e-19
DIP2053	698.231	1.43684	0.178779	8.03694	9.21092e-16	1.46829e-14
DIP2040	251.079	1.43656	0.326154	4.40454	1.06008e-05	4.45566e-05
ung	138.198	1.43028	0.258624	5.53034	3.19604e-08	2.06543e-07
DIP0063	165.788	1.4251	0.251186	5.6735	1.39907e-08	9.49777e-08
DIP0176	723.023	1.41898	0.157015	9.03721	1.60718e-19	3.7594e-18
DIP0200	21.9838	1.41577	0.403373	3.50983	0.000448399	0.00132367
DIP0182	133.72	1.41363	0.292495	4.833	1.3449e-06	6.62295e-06
DIP2269	316.7	1.4127	0.169391	8.3399	7.43515e-17	1.33337e-15
DIP2140	123.193	1.40251	0.22984	6.10208	1.04696e-09	8.16325e-09
DIP0736	2306.62	1.39921	0.208111	6.72337	1.77566e-11	1.76094e-10
DIP0644	503.97	1.39754	0.188968	7.39565	1.40717e-13	1.82424e-12
DIP0007	26.2032	1.37245	0.382751	3.58576	0.000336094	0.00102884
gltT1	36.2017	1.37227	0.383227	3.58082	0.000342512	0.00104256
DIP0208A	21.1694	1.35649	0.460712	2.94433	0.00323657	0.00787016
DIP0203	71.393	1.34813	0.260076	5.18359	2.17652e-07	1.22614e-06
DIP1949	45.928	1.34517	0.351262	3.82953	0.000128389	0.000425068
DIP0558	11.6938	1.34289	0.516568	2.59964	0.00933224	0.0204316
DIP0630	125.946	1.34005	0.238062	5.62899	1.81263e-08	1.21142e-07
DIP0439	116.889	1.33647	0.254838	5.24436	1.56823e-07	8.99957e-07
DIP0905	61.3995	1.32843	0.326346	4.07061	4.68909e-05	0.000172235
DIP0132	89.413	1.32735	0.30203	4.39475	1.10899e-05	4.64308e-05
sufB	2376.31	1.32554	0.256603	5.1657	2.39537e-07	1.33545e-06
DIP1029	388.058	1.32498	0.297246	4.45752	8.29126e-06	3.56144e-05
DIP1884	59.5749	1.32474	0.31899	4.15291	3.28269e-05	0.000125924
DIP0554	54.6166	1.30761	0.319479	4.09294	4.25933e-05	0.000159133
DIP2247	471.95	1.30507	0.200282	6.51616	7.21289e-11	6.69057e-10
DIP0227	948.387	1.30065	0.208915	6.22572	4.79335e-10	3.92216e-09
DIP1890	1046.29	1.29799	0.261126	4.97073	6.6702e-07	3.45054e-06
DIP0071	157.005	1.29648	0.245317	5.2849	1.25772e-07	7.37495e-07
DIP0113	737.768	1.29554	0.172711	7.50119	6.324e-14	8.61345e-13
rplO	11787	1.29539	0.219858	5.89196	3.81652e-09	2.79359e-08
DIP0772	210.58	1.29495	0.201897	6.41391	1.41836e-10	1.25095e-09
DIP2287	413.462	1.29489	0.226687	5.71225	1.11495e-08	7.69027e-08
DIP2059	879.679	1.29115	0.145675	8.86324	7.77209e-19	1.62384e-17
DIP0322	261.903	1.28706	0.199239	6.45991	1.04767e-10	9.35511e-10
DIP1141	138.667	1.28522	0.245034	5.24506	1.56231e-07	8.98956e-07
DIP0111	837.196	1.28302	0.173349	7.40138	1.34773e-13	1.77934e-12
DIP0820	29.6757	1.28263	0.370975	3.45746	0.00054529	0.00158149
DIP2189	15796.5	1.27409	0.113434	11.2319	2.84204e-29	1.30129e-27
ddpC	24.2412	1.26955	0.395587	3.20929	0.00133062	0.00350702
DIP2051	219.83	1.26947	0.209824	6.05017	1.44691e-09	1.11205e-08
DIP2324	120.22	1.2652	0.253634	4.9883	6.09136e-07	3.18944e-06
ftsH	2159.22	1.25512	0.148197	8.46923	2.47022e-17	4.54352e-16
ddpA	82.8746	1.2549	0.288963	4.34278	1.40694e-05	5.78048e-05
spaF	1183.44	1.25287	0.251633	4.97896	6.39277e-07	3.323e-06
DIP2047	1089.89	1.24516	0.186601	6.67284	2.50894e-11	2.4542e-10
ciuE	264.716	1.24312	0.295301	4.20966	2.55751e-05	0.000100617
rpoB	27195	1.2423	0.193913	6.40646	1.48935e-10	1.30819e-09
pknA	1230.96	1.23816	0.175382	7.05976	1.66785e-12	1.85969e-11
DIP0350	887.025	1.23408	0.246433	5.00779	5.50576e-07	2.92553e-06
DIP1581	39.6348	1.23323	0.333401	3.69894	0.000216502	0.000687185
DIP0440	82.1375	1.22621	0.251163	4.88213	1.04946e-06	5.26443e-06
DIP1356	1006.66	1.21616	0.140991	8.62581	6.36423e-18	1.24508e-16
DIP1716	4174.57	1.21505	0.245588	4.94752	7.51642e-07	3.85127e-06
DIP0598	408.683	1.21494	0.198758	6.11264	9.79974e-10	7.78193e-09
DIP0675	91.3867	1.21427	0.282271	4.30178	1.69428e-05	6.87942e-05
obgE	2507.9	1.2136	0.134653	9.01282	2.00825e-19	4.57133e-18
DIP0655	2583.39	1.2077	0.13529	8.92677	4.38618e-19	9.52495e-18
DIP0061	256.62	1.20563	0.207976	5.79695	6.75308e-09	4.79624e-08
DIP0206	22.2384	1.19953	0.406406	2.95154	0.0031619	0.00772351
proB	736.899	1.1989	0.140753	8.51777	1.62652e-17	3.04372e-16
DIP0377	434.697	1.19029	0.210738	5.64819	1.62146e-08	1.09043e-07
DIP1901	138.872	1.18884	0.278082	4.27514	1.91014e-05	7.6834e-05
DIP0209	29.1566	1.18665	0.396852	2.99017	0.00278825	0.0069128
ciuC	287.56	1.17649	0.235077	5.0047	5.59478e-07	2.96551e-06
DIP2304	70.1695	1.16262	0.332365	3.49801	0.000468749	0.00137245
DIP2375	4803.97	1.16146	0.149928	7.74679	9.42416e-15	1.37032e-13
mnmA	339.343	1.15968	0.189856	6.10821	1.00757e-09	7.91344e-09
DIP0609	656.38	1.15964	0.21415	5.41509	6.12591e-08	3.82115e-07
DIP0610	508.869	1.15635	0.159655	7.24277	4.3961e-13	5.28514e-12
DIP1771	43.7183	1.14812	0.350587	3.27484	0.00105721	0.00285102
DIP0818	90.8325	1.13256	0.293498	3.85885	0.00011392	0.000384258
ilvB	577.219	1.12959	0.147628	7.65158	1.98523e-14	2.82928e-13
DIP2191	3532.84	1.12205	0.139833	8.02423	1.02168e-15	1.61667e-14
DIP2121	168.361	1.11935	0.214592	5.21618	1.82652e-07	1.04262e-06
DIP0571	874.369	1.11579	0.213835	5.21799	1.80872e-07	1.0352e-06
DIP0560	25.4672	1.11215	0.440175	2.5266	0.0115173	0.0244444
DIP1837	26.5174	1.11112	0.438083	2.53632	0.0112023	0.0239636
DIP0064	129.48	1.1082	0.233209	4.75197	2.01446e-06	9.69823e-06
adhA	1366.92	1.10621	0.270047	4.09636	4.19701e-05	0.000157626
DIP0964	1038.79	1.10595	0.133328	8.29493	1.08651e-16	1.93237e-15
ppc	158.921	1.10523	0.250832	4.40625	1.05175e-05	4.43797e-05
DIP2293	253.044	1.10501	0.170677	6.47427	9.52699e-11	8.57828e-10
purK	533.935	1.10468	0.169363	6.52251	6.91392e-11	6.44102e-10
DIP0294	717.524	1.10418	0.168514	6.55245	5.65988e-11	5.36567e-10
DIP2115	657.235	1.10315	0.237711	4.64072	3.47201e-06	1.59653e-05
DIP0112	623.805	1.10222	0.175384	6.28461	3.28673e-10	2.73091e-09
DIP1778	196.386	1.09906	0.217433	5.05469	4.31099e-07	2.32513e-06
DIP1991	84.2742	1.09819	0.253145	4.3382	1.43657e-05	5.88855e-05
DIP0955	33.4882	1.09806	0.432745	2.53743	0.011167	0.0239118
modA1	289.658	1.09787	0.168605	6.51146	7.44247e-11	6.84452e-10
DIP2095	773.169	1.09748	0.1931	5.68348	1.3198e-08	9.01653e-08
DIP2331	250.864	1.09517	0.283428	3.86402	0.000111536	0.000376807
DIP0323	383.822	1.09284	0.190256	5.74407	9.24265e-09	6.41619e-08
DIP1981	265.065	1.09045	0.222483	4.90126	9.52253e-07	4.78796e-06
csp1	6308.84	1.08904	0.124202	8.76831	1.8137e-18	3.68215e-17
parB	1838.83	1.08658	0.150302	7.22932	4.85431e-13	5.8036e-12
bioD1	126.035	1.08466	0.273217	3.96995	7.18892e-05	0.000252375
DIP2136	1260.99	1.08399	0.18086	5.99354	2.05322e-09	1.55582e-08
DIP0966	1318.57	1.07202	0.152328	7.03759	1.95595e-12	2.15857e-11
DIP1805	779.508	1.07126	0.157167	6.81604	9.35846e-12	9.72918e-11
DIP1575	143.34	1.0697	0.234344	4.56466	5.00311e-06	2.25717e-05
DIP2078	372.656	1.06763	0.196866	5.42312	5.85693e-08	3.67467e-07
DIP0131	253.201	1.06586	0.195814	5.44326	5.23155e-08	3.31126e-07
folE	462.423	1.06579	0.184784	5.76778	8.03223e-09	5.61213e-08
groEL	11566.4	1.06459	0.162755	6.54105	6.10872e-11	5.7406e-10
DIP0581	3670.83	1.06365	0.16188	6.5706	5.01118e-11	4.77171e-10
DIP1785	2995.98	1.06263	0.148275	7.16664	7.68603e-13	8.98932e-12
betP	2427.9	1.05844	0.123805	8.54928	1.23863e-17	2.33818e-16
DIP2056	414.877	1.04922	0.25194	4.16455	3.11971e-05	0.000120316
DIP2336	348.839	1.04603	0.256825	4.07295	4.64221e-05	0.000171092
DIP0557	19.1902	1.04295	0.417963	2.49532	0.0125844	0.0263183
hspR	215.658	1.0427	0.209224	4.98366	6.23919e-07	3.25102e-06
DIP2363	419.198	1.03706	0.149168	6.9523	3.59379e-12	3.90598e-11
DIP2366	375.364	1.03401	0.189781	5.44846	5.08078e-08	3.22532e-07
iutD	201.108	1.0326	0.22173	4.657	3.20844e-06	1.48683e-05
DIP0361	757.485	1.03236	0.215893	4.78183	1.73707e-06	8.4574e-06
DIP1402	189.589	1.02487	0.255301	4.01435	5.96101e-05	0.000212738
DIP1723	1770.84	1.02274	0.183861	5.56257	2.65828e-08	1.73879e-07
DIP1592	756.039	1.01981	0.24605	4.14475	3.40191e-05	0.000130034
DIP0989	1878.2	1.01652	0.139117	7.30695	2.73268e-13	3.40455e-12
DIP1281	3602.96	1.01606	0.301672	3.36809	0.000756905	0.00212923
DIP1755	128.739	1.00978	0.204079	4.94797	7.49916e-07	3.85127e-06
metE	746.976	1.00782	0.170256	5.91945	3.2302e-09	2.40533e-08
DIP2005	391.334	1.0071	0.191605	5.25613	1.47115e-07	8.55655e-07
DIP0908	1053.18	1.00215	0.164555	6.09011	1.12836e-09	8.76615e-09

## Sheet: Down-regulated genes
Feature	baseMean	log2FoldChange	lfcSE	stat	pvalue	padj
DIP2301	1959.74	-1.00596	0.180474	-5.57397	2.48999e-08	1.63867e-07
DIP1660	1915.59	-1.00721	0.229609	-4.38664	1.15115e-05	4.81024e-05
DIP1349	983.471	-1.01971	0.1435	-7.106	1.19458e-12	1.37472e-11
DIP0901	7483.71	-1.02113	0.148076	-6.89597	5.34974e-12	5.69933e-11
DIP2099	6040.08	-1.02187	0.207425	-4.92645	8.3737e-07	4.23009e-06
DIP1441	848.655	-1.02594	0.16329	-6.28296	3.32187e-10	2.74948e-09
cysS	2269.99	-1.02931	0.198114	-5.19552	2.04151e-07	1.15311e-06
pgk	18933.3	-1.03425	0.129687	-7.97499	1.52389e-15	2.35929e-14
DIP1465	1121.72	-1.03753	0.158761	-6.53516	6.35405e-11	5.94518e-10
DIP1120	6611.29	-1.03923	0.276586	-3.75736	0.000171718	0.000556531
DIP1692	222.155	-1.04809	0.242459	-4.32277	1.54082e-05	6.30387e-05
DIP0698	19498.5	-1.04867	0.311569	-3.36576	0.000763318	0.00214447
DIP1284	391.317	-1.04918	0.160138	-6.55174	5.68714e-11	5.36786e-10
DIP1915	1275.28	-1.05356	0.124336	-8.47353	2.38061e-17	4.41645e-16
fumC	6892.79	-1.06711	0.141466	-7.54321	4.58558e-14	6.36655e-13
DIP0708	260.693	-1.07488	0.271822	-3.95435	7.67441e-05	0.000267238
DIP2083	44.6032	-1.07943	0.323674	-3.33493	0.00085322	0.00236006
DIP0751	55934.1	-1.08007	0.24359	-4.43396	9.2519e-06	3.9348e-05
DIP2074	739.142	-1.08573	0.243382	-4.46099	8.1583e-06	3.51837e-05
ndk	2077.59	-1.10085	0.134673	-8.17424	2.9773e-16	4.96679e-15
DIP0862	2783.44	-1.10299	0.193723	-5.69365	1.24352e-08	8.54969e-08
DIP1453	284.219	-1.10488	0.202441	-5.45779	4.82096e-08	3.06944e-07
DIP0530	687.032	-1.10512	0.152232	-7.25941	3.88779e-13	4.75371e-12
DIP1150	543.758	-1.10533	0.161601	-6.83986	7.92726e-12	8.36248e-11
DIP1095	2746.85	-1.11035	0.124399	-8.92577	4.42609e-19	9.52495e-18
DIP2044	69.8868	-1.11048	0.297062	-3.73819	0.000185351	0.000598013
DIP0537	166.431	-1.11232	0.203654	-5.46181	4.71301e-08	3.00961e-07
DIP1989	333.323	-1.11305	0.169157	-6.57999	4.70481e-11	4.49989e-10
rpmJ	7057.22	-1.11689	0.219004	-5.09986	3.399e-07	1.86598e-06
DIP0821	1067.72	-1.11711	0.219206	-5.09617	3.466e-07	1.89792e-06
DIP1231	4905.31	-1.12462	0.184075	-6.10958	9.98947e-10	7.87448e-09
DIP0600	605.458	-1.13416	0.152219	-7.45084	9.2747e-14	1.2397e-12
DIP0344	123.504	-1.13554	0.20982	-5.41194	6.23456e-08	3.87768e-07
DIP2256	326.076	-1.13567	0.219337	-5.17773	2.24601e-07	1.2587e-06
DIP2016	2073.1	-1.14756	0.187233	-6.12904	8.84123e-10	7.04679e-09
DIP2085	145.702	-1.15021	0.263159	-4.3708	1.23793e-05	5.14289e-05
DIP0732	235.936	-1.15659	0.242782	-4.76391	1.89881e-06	9.18258e-06
tatA	2439.54	-1.16021	0.231087	-5.02065	5.14973e-07	2.74993e-06
DIP1807	1466.69	-1.16054	0.1518	-7.6452	2.0862e-14	2.95361e-13
DIP0779	172.672	-1.16523	0.266273	-4.37608	1.20835e-05	5.02972e-05
DIP2021	48.8436	-1.16545	0.391216	-2.97905	0.00289147	0.00712765
ptsI	16699	-1.17494	0.131875	-8.90953	5.12481e-19	1.08123e-17
DIP0181	121.469	-1.1773	0.284543	-4.13751	3.51089e-05	0.000133725
DIP0161	4573.97	-1.18111	0.169924	-6.95086	3.63069e-12	3.92626e-11
DIP1665	329.305	-1.18492	0.227916	-5.19892	2.00449e-07	1.13817e-06
dapB	1386.51	-1.18783	0.131509	-9.03233	1.68048e-19	3.88859e-18
DIP0515	8356.66	-1.19131	0.293804	-4.05476	5.01853e-05	0.000182123
DIP2103	33.0465	-1.19146	0.352473	-3.38028	0.000724114	0.00205039
tsnR	887.555	-1.19618	0.188064	-6.3605	2.01103e-10	1.7242e-09
DIP2152	20.1014	-1.19711	0.420137	-2.84933	0.00438119	0.0103381
murA	3322.55	-1.20857	0.126215	-9.57555	1.01313e-21	2.90701e-20
rpoE	654.889	-1.20914	0.189312	-6.38705	1.69119e-10	1.46752e-09
DIP2018	37708	-1.2094	0.262833	-4.60139	4.1969e-06	1.91757e-05
DIP1155	4766.47	-1.21094	0.169265	-7.1541	8.42255e-13	9.79748e-12
DIP1631	1979.51	-1.21238	0.224818	-5.3927	6.94071e-08	4.25539e-07
DIP0786	3515.25	-1.21301	0.123851	-9.79416	1.19286e-22	3.56531e-21
DIP1617	435.186	-1.21387	0.179239	-6.77236	1.26696e-11	1.28004e-10
DIP0162	8174.55	-1.21419	0.135285	-8.97502	2.83296e-19	6.35055e-18
ppgK	1384.51	-1.21509	0.205702	-5.90706	3.48269e-09	2.57551e-08
tpx	2568.04	-1.21679	0.161217	-7.54753	4.43587e-14	6.19869e-13
DIP0710	293.229	-1.22456	0.230018	-5.32377	1.01636e-07	6.0756e-07
pyk	24205.8	-1.22982	0.133558	-9.20811	3.31921e-20	8.21029e-19
DIP0122	159.046	-1.23001	0.32543	-3.77963	0.000157063	0.000512898
DIP0823	255.861	-1.23196	0.210211	-5.86057	4.61288e-09	3.35369e-08
DIP1214	742.838	-1.24342	0.157922	-7.87364	3.44461e-15	5.14778e-14
DIP2265	1344.72	-1.26291	0.185508	-6.80786	9.90588e-12	1.02488e-10
upp	1526.8	-1.26664	0.135237	-9.36605	7.52955e-21	1.97605e-19
DIP1276	2527.86	-1.26761	0.12757	-9.93655	2.88643e-23	9.00232e-22
DIP1933	565.224	-1.27808	0.214917	-5.94685	2.7335e-09	2.04965e-08
DIP0040	75.1954	-1.28061	0.355766	-3.5996	0.000318706	0.0009826
ldh	4584.53	-1.28146	0.187668	-6.82835	8.5899e-12	8.97353e-11
DIP0343	825.145	-1.29442	0.160341	-8.07288	6.86604e-16	1.11096e-14
gap	46926.8	-1.29579	0.114403	-11.3265	9.69559e-30	4.63665e-28
DIP0451	372.308	-1.29646	0.178249	-7.27332	3.50768e-13	4.33823e-12
irp6A	2969.01	-1.3015	0.508709	-2.55843	0.0105145	0.0227409
DIP0514	1476.13	-1.30442	0.220471	-5.91654	3.2878e-09	2.43977e-08
gatA	3458.37	-1.30583	0.1299	-10.0526	8.95045e-24	2.91839e-22
DIP1435	3307.78	-1.31668	0.205823	-6.39713	1.58319e-10	1.37937e-09
DIP0934	541.87	-1.32094	0.17515	-7.54176	4.63653e-14	6.39603e-13
DIP2102	100.51	-1.32595	0.281506	-4.71021	2.47462e-06	1.17299e-05
irp5	146.913	-1.32966	0.331348	-4.01287	5.9985e-05	0.000213722
gltX	3999.68	-1.33281	0.141824	-9.39765	5.57976e-21	1.51995e-19
mdh	9066.59	-1.33837	0.130215	-10.2781	8.8416e-25	3.06889e-23
DIP2284	2116.42	-1.34019	0.150267	-8.91874	4.71643e-19	1.00493e-17
DIP0802	1488.19	-1.34238	0.143394	-9.36147	7.86355e-21	2.03884e-19
sbm	18026.5	-1.34578	0.183474	-7.33499	2.21741e-13	2.80698e-12
DIP1277	1238.1	-1.35787	0.144728	-9.38224	6.45885e-21	1.73743e-19
DIP0513	2486.45	-1.36232	0.246451	-5.52776	3.2434e-08	2.08976e-07
DIP1278	351.666	-1.37316	0.204444	-6.71655	1.86082e-11	1.82853e-10
DIP1710	2769.27	-1.37469	0.14907	-9.2218	2.92142e-20	7.31035e-19
ptsG	39242.7	-1.38915	0.177638	-7.82013	5.27679e-15	7.77784e-14
DIP1888	1053.87	-1.39814	0.159087	-8.78853	1.51528e-18	3.1056e-17
DIP1691	441.583	-1.40106	0.170206	-8.23158	1.84763e-16	3.10632e-15
DIP0511	1169.74	-1.40631	0.231487	-6.07513	1.23886e-09	9.55566e-09
DIP1957	74.0979	-1.40655	0.259478	-5.42068	5.93744e-08	3.71435e-07
DIP0987	1758.69	-1.42049	0.193112	-7.35576	1.89845e-13	2.445e-12
DIP0180	502.576	-1.42266	0.225574	-6.30684	2.84786e-10	2.38467e-09
narG	22206.5	-1.43202	0.13505	-10.6036	2.86585e-26	1.10131e-24
dcuB	3435.17	-1.44969	0.225838	-6.41916	1.37025e-10	1.21349e-09
DIP1273	17196.8	-1.45301	0.139366	-10.4258	1.88998e-25	6.77872e-24
DIP1990	520.833	-1.4555	0.168876	-8.61874	6.76924e-18	1.31238e-16
DIP1216	1454.6	-1.4568	0.160161	-9.09585	9.38454e-20	2.24395e-18
gpmA	8715.28	-1.46015	0.122081	-11.9606	5.71672e-33	3.23747e-31
DIP1614	587.496	-1.46431	0.163413	-8.96075	3.22476e-19	7.15431e-18
DIP0512	912.555	-1.4768	0.266435	-5.54281	2.97657e-08	1.93522e-07
DIP1394	3234.67	-1.47955	0.149606	-9.88962	4.61767e-23	1.4196e-21
narK	8943.8	-1.4869	0.14168	-10.4948	9.13122e-26	3.388e-24
DIP1673	233.112	-1.49387	0.240374	-6.21477	5.14009e-10	4.18995e-09
DIP1427	3130.73	-1.49517	0.169979	-8.79622	1.41503e-18	2.92802e-17
rbfA	1038.63	-1.49639	0.211544	-7.07363	1.50929e-12	1.70947e-11
narH	7192.79	-1.50029	0.147061	-10.2018	1.94578e-24	6.54267e-23
fhs	2285.14	-1.50112	0.179683	-8.35427	6.58375e-17	1.19061e-15
narJ	2296.63	-1.50598	0.168474	-8.93895	3.92899e-19	8.62773e-18
DIP0331	293.711	-1.52229	0.324975	-4.68431	2.80907e-06	1.3199e-05
DIP0450	498.833	-1.52873	0.16118	-9.48457	2.4339e-21	6.89179e-20
ackA	6251.59	-1.56299	0.123962	-12.6086	1.89435e-36	1.56794e-34
narI	2805.71	-1.56691	0.20498	-7.64424	2.10187e-14	2.95636e-13
glpD	1873.95	-1.56752	0.266295	-5.88642	3.94657e-09	2.87899e-08
eno	13898.9	-1.58633	0.13428	-11.8136	3.32185e-32	1.83298e-30
DIP1811	2977.56	-1.61376	0.172248	-9.36883	7.33431e-21	1.94857e-19
DIP0299	533.048	-1.6205	0.248849	-6.51197	7.41711e-11	6.84452e-10
gatC	1046.95	-1.62234	0.124918	-12.9872	1.44596e-38	1.24468e-36
glpF	891.373	-1.63115	0.205743	-7.92808	2.22564e-15	3.39686e-14
DIP1586	1558.1	-1.64157	0.202512	-8.10604	5.22948e-16	8.52564e-15
dcuA	9454.03	-1.65914	0.200866	-8.25993	1.45757e-16	2.55016e-15
eutD	9465.82	-1.66651	0.118871	-14.0195	1.18375e-44	1.27372e-42
DIP0024	2325.17	-1.67018	0.133276	-12.5317	5.0049e-36	3.84663e-34
DIP1057	3871.35	-1.68616	0.160373	-10.514	7.44775e-26	2.81185e-24
DIP0357	4115.89	-1.72306	0.208161	-8.27753	1.25757e-16	2.21827e-15
DIP0534	21243.2	-1.72864	0.141998	-12.1737	4.29059e-34	2.88542e-32
DIP1503	778.858	-1.74486	0.157639	-11.0687	1.77925e-28	7.65791e-27
mscL	2936.63	-1.80534	0.16867	-10.7034	9.81018e-27	3.83846e-25
fba	19063.7	-1.81135	0.12663	-14.3043	2.05682e-46	2.45904e-44
DIP2060	12392.6	-1.83706	0.175424	-10.4721	1.16045e-25	4.2327e-24
glpK	1907.1	-1.8657	0.148192	-12.5898	2.40398e-36	1.91606e-34
DIP2019	65328.7	-1.87367	0.226913	-8.25723	1.49094e-16	2.58749e-15
DIP0115	48.7958	-1.88082	0.396167	-4.74756	2.05885e-06	9.86782e-06
aspA	29789.5	-1.90653	0.186323	-10.2324	1.41948e-24	4.84877e-23
DIP0742	4938.27	-1.91446	0.127341	-15.0342	4.38578e-51	7.86517e-49
DIP1271	1384.67	-1.91774	0.242186	-7.91844	2.40507e-15	3.64486e-14
DIP1452	624.951	-1.96803	0.170731	-11.5271	9.63582e-31	4.93721e-29
DIP1149	1011.06	-1.97698	0.328008	-6.02725	1.66775e-09	1.27722e-08
pycB	30023.5	-1.97792	0.178217	-11.0984	1.27686e-28	5.60777e-27
DIP1270	422.332	-2.0563	0.252847	-8.13257	4.20298e-16	6.95754e-15
mmdA	25061.8	-2.07888	0.156338	-13.2974	2.39809e-40	2.24377e-38
DIP0741	4490.89	-2.08308	0.153432	-13.5766	5.51082e-42	5.39058e-40
DIP1153	2436.13	-2.09216	0.31006	-6.74759	1.50318e-11	1.49761e-10
DIP0536	2597.34	-2.10517	0.149612	-14.0708	5.73982e-45	6.5011e-43
DIP0465	2734.01	-2.1318	0.262734	-8.11388	4.90274e-16	8.05397e-15
DIP0535	6533.45	-2.13905	0.148648	-14.39	5.98045e-47	8.0437e-45
DIP1806	5707.89	-2.18784	0.175109	-12.4941	8.03646e-36	5.96361e-34
sdaC	20046.8	-2.22673	0.2568	-8.67108	4.28057e-18	8.52943e-17
DIP0464	477.369	-2.27669	0.153828	-14.8003	1.45835e-49	2.41413e-47
DIP2061	2003.04	-2.28095	0.248149	-9.19188	3.86046e-20	9.33451e-19
sdaA	12534.5	-2.53481	0.234555	-10.8069	3.19235e-27	1.29621e-25
DIP0491	675.577	-2.65597	0.174155	-15.2506	1.63077e-52	3.50942e-50
DIP1463	8236.91	-4.17236	0.146774	-28.4271	9.36551e-178	6.71819e-175

## Sheet: Raw_Counts
Locus	WT_1	WT_2	WT_3	Drnj2_1	Drnj2_2	Drnj2_3
DIP0001	1243	681	997	1452	884	1092
DIP0002	1613	811	1186	1601	1272	1340
DIP0003	765	538	648	1331	989	1024
DIP0004	120	129	164	259	213	215
DIP0005	5078	3224	4478	10895	6605	6771
DIP0006	856	304	372	3313	1587	1915
DIP0007	12	5	6	58	38	34
DIP0008	12	4	15	41	16	20
DIP0009	4297	1924	2964	4810	2820	2803
DIP0010	989	443	586	807	600	526
DIP0011	104	18	59	436	332	228
DIP0013	301	184	254	706	474	367
DIP0014	228	75	118	249	121	160
DIP0015	244	51	87	200	74	85
DIP0017	17	3	5	89	71	56
DIP0018	5	6	10	8	3	8
DIP0019	4	3	7	10	7	3
DIP0020	14	5	5	32	11	13
DIP0021	151	154	204	288	294	355
DIP0022	92	211	313	233	228	269
DIP0023	176	182	208	375	300	323
DIP0024	3880	2127	3270	1975	1020	1118
DIP0025	10877	5389	7818	10655	5933	6290
DIP0027	199	199	238	395	336	368
DIP0028	0	3	0	4	8	16
DIP0029	40	30	33	54	53	49
DIP0030	7	6	5	16	16	10
DIP0031	6	12	7	10	8	10
DIP0032	0	2	1	2	0	0
DIP0033	2	2	10	6	6	4
DIP0034	6	2	11	10	12	13
DIP0035	1	6	1	10	9	5
DIP0036	626	426	639	1644	1039	1142
DIP0037	120	79	106	289	177	208
DIP0038	26	15	19	66	55	47
DIP0039	268	129	139	474	307	257
DIP0040	162	55	52	86	36	31
DIP0046	9	5	6	6	6	9
DIP0047	23	12	16	30	32	35
DIP0050	6	4	2	0	0	4
DIP0051	3	0	2	1060	0	3
DIP0052	987	370	627	3052	522	606
DIP0053	1514	479	754	2922	1487	1516
DIP0054	903	396	534	3200	1729	1635
DIP0055	1268	498	789	1832	1564	1571
DIP0056	895	520	833	3154	1162	1053
DIP0057	1079	507	752	1575	1769	1802
DIP0058	775	691	861	3358	907	1228
DIP0059	2288	1855	2309	652	2362	2810
DIP0061	183	98	108	80	365	328
DIP0062	34	19	15	420	42	23
DIP0063	123	47	51	309	218	233
DIP0064	104	38	72	70	167	186
DIP0066	51	35	60	134	28	34
DIP0067	93	41	57	59	65	60
DIP0068	69	48	61	394	50	38
DIP0071	93	54	51	250	181	188
DIP0072	58	47	71	148	110	145
DIP0073	61	31	68	53	63	86
DIP0074	35	20	28	925	23	22
DIP0075	525	320	436	318	763	719
DIP0076	55	29	34	33	125	208
DIP0077	4	12	10	7	25	22
DIP0078	1	8	14	14	2	7
DIP0079	18	6	21	3	8	20
DIP0080	12	1	6	0	11	8
DIP0081	0	5	0	1	6	3
DIP0082	2	3	4	1	0	3
DIP0083	6	0	2	105	0	2
DIP0084	115	83	59	76	76	57
DIP0085	65	35	42	43	57	35
DIP0086	32	19	28	20	34	38
DIP0089	14	5	6	31	17	19
DIP0090	13	7	19	89	30	37
DIP0091	21	9	19	216	73	48
DIP0092	37	28	22	177	136	139
DIP0093	49	11	13	13	21	17
DIP0094	18	11	35	307	15	11
DIP0095	134	120	153	816	202	161
DIP0096	247	106	171	1255	643	612
DIP0097	725	275	381	1093	616	705
DIP0098	564	357	520	642	806	726
DIP0099	504	330	428	187	470	405
DIP0100	119	90	115	147	70	77
DIP0101	70	36	59	3016	99	102
DIP0102	2193	1188	1819	1056	1795	1913
DIP0103	1155	510	663	76	495	515
DIP0104	45	30	40	64	42	41
DIP0105	74	13	33	32	35	42
DIP0106	9	1	2	2865	12	23
DIP0108	9032	1102	3075	3314	1236	1304
DIP0109	2615	420	899	1383	3328	2601
DIP0110	1986	278	634	2055	760	718
DIP0111	629	273	380	1180	1172	1202
DIP0112	424	230	334	1561	988	853
DIP0113	460	205	345	1023	1118	981
DIP0114	601	277	447	15	512	439
DIP0115	54	62	80	149	18	29
DIP0116	73	324	329	170	126	147
DIP0117	125	62	64	613	123	95
DIP0118	337	172	251	914	303	312
DIP0119	377	385	556	100	625	686
DIP0122	141	197	214	1229	93	123
DIP0123	85	40	49	300	401	503
DIP0124	62	20	39	1362	150	185
DIP0125	1214	997	1498	681	911	1042
DIP0126	437	324	569	2113	430	520
DIP0127	461	200	336	225	1170	967
DIP0128	166	97	158	456	163	175
DIP0129	591	333	409	156	256	298
DIP0130	82	25	46	581	64	77
DIP0131	181	106	130	184	378	305
DIP0132	63	30	35	96	173	107
DIP0133	35	41	57	71	71	74
DIP0134	24	49	74	626	60	76
DIP0135	264	159	188	290	332	400
DIP0136	215	88	139	694	141	186
DIP0137	89	53	40	170	512	429
DIP0138	190	78	74	245	110	136
DIP0139	150	144	141	24	239	273
DIP0141	12	22	21	42	30	29
DIP0142	48	16	28	136	52	32
DIP0145	13	16	9	45	51	41
DIP0146	11	5	11	17	13	10
DIP0147	13	2	8	430	6	6
DIP0149	476	221	237	2260	145	170
DIP0150	1185	572	905	244	1090	1183
DIP0151	139	47	62	519	155	97
DIP0152	445	257	383	276	260	266
DIP0153	83	22	27	3318	153	154
DIP0154	3378	786	1584	654	1560	1712
DIP0155	493	181	308	634	302	327
DIP0156	426	173	315	562	371	390
DIP0157	414	157	302	465	294	351
DIP0158	346	433	503	5624	377	404
DIP0159	2521	1031	1521	5607	2882	2880
DIP0160	3341	1599	2350	4568	2911	3660
DIP0161	7839	3377	4731	8564	2583	2629
DIP0162	13685	6702	9823	553	4631	4999
DIP0163	390	237	343	249	228	291
DIP0164	260	69	123	432	121	148
DIP0165	295	180	331	717	219	285
DIP0166	396	219	334	106	393	431
DIP0167	46	48	77	369	105	94
DIP0168	196	100	118	1025	211	195
DIP0169	1138	279	577	218	458	582
DIP0170	162	109	150	201	193	186
DIP0171	67	65	142	352	209	262
DIP0172	127	57	121	1097	251	305
DIP0173	751	849	913	642	609	659
DIP0174	609	305	573	1015	261	287
DIP0175	1016	515	824	1509	423	520
DIP0176	429	238	348	1371	1149	1147
DIP0177	519	238	292	885	615	606
DIP0178	522	227	363	141	465	557
DIP0179	52	38	44	344	121	113
DIP0180	614	578	651	93	299	301
DIP0181	136	136	153	391	62	102
DIP0182	46	47	83	668	175	183
DIP0183	190	116	213	457	235	310
DIP0184	172	118	141	374	199	207
DIP0185	135	60	65	150	143	154
DIP0186	93	29	45	6	67	83
DIP0187	0	4	2	202	7	0
DIP0188	227	88	142	8	160	143
DIP0189	5	3	2	17	8	8
DIP0190	1	4	4	2	15	10
DIP0191	4	0	1	4	2	2
DIP0192	1	4	3	1	5	2
DIP0193	3	0	3	4	3	1
DIP0194	4	2	1	4	5	4
DIP0195	0	0	1	12	0	7
DIP0196	4	11	9	13	4	13
DIP0197	10	3	7	11	13	1
DIP0197A	3	5	0	44	15	7
DIP0198	60	17	34	48	28	35
DIP0199	26	20	42	49	35	45
DIP0200	10	5	12	163	35	35
DIP0203	39	24	38	177	97	119
DIP0204	40	25	28	228	93	130
DIP0205	44	16	35	45	87	115
DIP0206	12	6	8	110	24	19
DIP0207	17	15	8	58	42	78
DIP0208	9	8	12	42	41	40
DIP0208A	7	1	6	63	24	17
DIP0209	10	14	13	150	31	27
DIP0210	61	14	44	79	88	82
DIP0211	46	26	25	21	42	62
DIP0211A	4	2	22	780	23	24
DIP0212	298	203	266	71	541	618
DIP0213	29	33	41	110	78	70
DIP0214	32	28	63	191	47	87
DIP0215	65	32	81	172	91	147
DIP0216	88	54	99	142	123	114
DIP0217	117	49	65	164	87	63
DIP0218	18	15	17	39	88	113
DIP0219	1	1	5	26	15	11
DIP0220	1	6	1	63	14	22
DIP0221	18	10	11	778	71	79
DIP0222	788	301	474	4	472	535
DIP0223	0	6	1	2	2	4
DIP0224	0	2	0	514	2	1
DIP0225	284	220	301	10	388	396
DIP0226	0	1	20	1808	16	11
DIP0227	444	377	527	1143	1315	1720
DIP0228	199	233	220	9	1085	1384
DIP0229	4	0	5	1	6	6
DIP0232	1	0	1	177	6	4
DIP0233	37	10	14	329	121	102
DIP0234	178	102	125	2537	228	245
DIP0235	1127	547	776	886	1325	1507
DIP0236	110	30	71	321	571	566
DIP0237	75	25	36	2735	173	181
DIP0238	1085	327	448	466	1640	1811
DIP0240	5	19	6	192	656	479
DIP0241	11	6	14	2080	121	134
DIP0242	216	107	106	847	955	1020
DIP0243	40	22	30	1621	274	376
DIP0244	192	109	167	280	821	841
DIP0245	177	231	334	277	283	253
DIP0246	162	74	104	288	130	146
DIP0247	106	44	59	376	175	146
DIP0248	210	104	150	69	263	199
DIP0249	74	19	30	1058	49	33
DIP0250	1035	589	771	1275	649	762
DIP0251	571	283	474	627	731	650
DIP0252	223	128	137	253	476	402
DIP0253	293	102	169	298	133	133
DIP0254	238	345	364	38	182	265
DIP0255	4	0	6	27	45	38
DIP0256	59	79	59	1184	75	88
DIP0257	1042	658	830	706	738	786
DIP0258	409	220	351	1326	432	464
DIP0259	758	472	680	1646	731	761
DIP0260	1508	612	843	1165	1030	974
DIP0261	711	355	502	810	727	776
DIP0262	617	204	394	1365	554	519
DIP0263	735	270	394	776	657	615
DIP0264	632	470	516	382	565	550
DIP0265	366	178	272	193	219	268
DIP0266	76	41	67	356	149	159
DIP0267	256	214	298	24	206	234
DIP0268	22	6	24	660	25	19
DIP0271	294	115	218	805	259	306
DIP0272	362	163	313	295	348	412
DIP0273	174	110	146	439	146	149
DIP0274	160	62	73	79	238	208
DIP0275	53	25	21	268	72	80
DIP0276	125	90	101	1586	172	158
DIP0277	1849	733	1111	5469	1245	1405
DIP0278	2104	1340	1825	3748	3071	3617
DIP0279	2866	1010	1411	391	2163	2249
DIP0280	160	76	88	1471	527	399
DIP0281	401	296	509	142	746	810
DIP0282	91	55	72	101	83	77
DIP0283	75	72	64	48	98	81
DIP0284	32	55	70	258	56	87
DIP0285	137	49	83	165	127	134
DIP0286	49	110	106	121	168	206
DIP0287	115	85	144	2681	130	177
DIP0288	564	242	331	416	1854	1997
DIP0289	531	203	295	544	247	329
DIP0290	774	270	388	2265	335	453
DIP0291	2401	915	1435	725	1346	1542
DIP0292	940	349	472	6186	496	602
DIP0293	7011	4585	5777	1881	3962	5082
DIP0294	513	265	404	64	870	967
DIP0295	20	19	30	1557	54	50
DIP0296	1109	633	1084	1035	782	889
DIP0297	1087	845	934	2311	705	823
DIP0298	1037	454	771	538	1228	1291
DIP0299	1160	434	607	1335	212	223
DIP0300	1295	590	786	1747	593	649
DIP0301	1378	739	885	3358	946	1084
DIP0302	1917	1174	1573	8388	2188	2192
DIP0303	4514	2808	4071	401	7161	6848
DIP0304	292	167	322	217	183	279
DIP0305	203	110	159	365	151	187
DIP0306	332	194	273	1306	232	301
DIP0307	573	376	440	321	777	786
DIP0308	259	85	179	4231	226	235
DIP0309	3369	1430	1716	128	1893	2062
DIP0310	80	20	62	304	124	75
DIP0311	187	69	69	24	172	162
DIP0312	28	11	25	5	28	18
DIP0313	5	8	14	23	8	14
DIP0314	10	4	7	4	22	12
DIP0315	4	2	8	7	13	7
DIP0316	5	0	5	13	5	4
DIP0317	6	0	2	33	6	5
DIP0318	4	10	2	476	14	22
DIP0319	133	56	79	10197	327	309
DIP0320	19629	6443	8308	427	7434	7478
DIP0321	260	94	119	562	257	263
DIP0322	177	73	111	892	345	379
DIP0323	290	113	196	1014	437	542
DIP0324	746	260	476	2168	538	610
DIP0325	578	218	321	812	1980	1428
DIP0326	638	351	546	4460	569	585
DIP0327	1611	670	1048	168	2343	2624
DIP0328	109	47	52	2513	93	85
DIP0329	2537	920	1291	184	1654	1393
DIP0330	101	23	67	370	82	109
DIP0331	630	235	339	1722	81	123
DIP0332	1037	604	871	179	1028	1023
DIP0333	64	40	59	243	106	75
DIP0334	176	62	118	49	116	91
DIP0335	20	18	21	1	42	57
DIP0336	0	5	5	6	0	0
DIP0337	2	1	3	0	7	9
DIP0338	2	1	1	2	1	0
DIP0339	2	6	9	791	1	9
DIP0343	1328	793	934	86	405	554
DIP0344	126	94	118	133	53	73
DIP0345	148	117	138	91	107	95
DIP0346	84	92	105	66	59	83
DIP0347	48	34	31	193	36	52
DIP0348	96	49	57	119	113	115
DIP0349	95	46	50	2050	96	77
DIP0350	793	286	316	30	1319	1256
DIP0351	14	17	11	2558	57	30
DIP0352	1739	1022	1236	37	2248	2135
DIP0353	33	28	25	2	34	40
DIP0356	4	1	4	2782	8	1
DIP0357	4854	4647	6436	2113	1763	2213
DIP0358	334	145	241	360	1009	975
DIP0359	258	109	215	544	277	261
DIP0360	443	230	397	1174	279	331
DIP0361	482	308	440	537	1226	1119
DIP0362	319	217	298	652	403	461
DIP0363	235	180	324	1208	325	402
DIP0364	516	424	664	8905	736	970
DIP0365	5777	3178	4557	475	6170	6423
DIP0366	412	151	301	5	348	360
DIP0367	8	3	4	12790	4	3
DIP0368	8922	5438	7654	580	6747	7459
DIP0369	379	258	373	10558	470	466
DIP0370	11913	7616	10719	20571	5220	6693
DIP0371	24782	14313	21090	8261	11290	14484
DIP0372	8747	5841	8857	7878	4651	5966
DIP0373	7317	4417	6400	67	3969	4741
DIP0374	67	16	36	803	31	48
DIP0375	750	315	403	367	454	546
DIP0376	260	114	141	873	177	241
DIP0377	306	110	159	1473	602	547
DIP0378	917	375	567	8115	778	755
DIP0379	5879	2295	3624	1028	5112	5027
DIP0382	849	345	560	3111	890	707
DIP0383	4071	1885	2810	739	1833	1776
DIP0384	419	252	299	2508	415	484
DIP0385	2582	991	1450	8869	1098	1101
DIP0386	5232	2075	3531	3259	3705	4101
DIP0387	2998	1184	1940	1085	1416	1607
DIP0388	1176	796	1057	7394	554	627
DIP0389	12924	8685	11235	2649	4406	5069
DIP0390	2246	2259	3385	1613	2089	2582
DIP0391	1011	925	1319	234	987	1192
DIP0392	154	88	110	1155	126	135
DIP0393	1326	538	680	1773	709	770
DIP0394	708	443	637	3949	1196	1263
DIP0395	3368	1104	1543	8542	1897	2147
DIP0396	9514	3232	3817	700	4025	4094
DIP0397	611	269	357	750	439	451
DIP0398	585	326	486	103	370	351
DIP0399	66	60	78	3703	64	81
DIP0400	1692	1824	2735	1613	2246	2818
DIP0401	887	874	1203	4129	1024	1228
DIP0402	2132	1473	1987	3227	3163	3296
DIP0403	2449	1581	1973	0	2086	2289
DIP0404	2	0	2	6173	2	0
DIP0405	3748	2803	3679	489	3778	4479
DIP0406	406	187	272	3192	204	238
DIP0407	2004	2828	3722	1691	2228	2595
DIP0408	1255	2070	2568	6849	1174	1660
DIP0409	3131	2307	3194	2300	3900	4868
DIP0410	1539	1070	1461	2634	1311	1655
DIP0411	1250	927	1375	1519	1369	1631
DIP0412	642	694	995	3222	1018	1370
DIP0413	1422	1348	1819	3034	2025	2369
DIP0414	1308	743	863	135	1839	1900
DIP0415	138	53	77	180	71	102
DIP0416	218	125	154	336	107	108
DIP0417	210	127	161	893	243	200
DIP0418	537	274	476	156	515	532
DIP0419	111	69	108	523	117	170
DIP0420	426	214	307	722	353	350
DIP0421	786	279	457	225	329	348
DIP0422	220	134	182	601	165	181
DIP0423	534	558	851	345	467	523
DIP0424	133	155	182	303	180	249
DIP0425	206	188	307	572	273	276
DIP0426	551	425	621	2256	459	491
DIP0427	2703	1184	1911	837	957	1029
DIP0428	598	304	478	2993	613	531
DIP0429	1990	1492	1897	860	1962	2029
DIP0430	1101	384	403	2561	608	576
DIP0431	2470	1184	1723	6020	1585	1769
DIP0432	5930	2038	3325	7483	3353	3795
DIP0433	9043	3193	4874	284	4538	5047
DIP0434	130	118	168	121	150	135
DIP0435	106	80	125	40271	85	86
DIP0436	39299	23452	34391	25180	21996	24861
DIP0437	28913	15378	19949	415	15148	15966
DIP0438	195	96	204	230	299	332
DIP0439	54	32	70	177	157	197
DIP0440	45	28	40	169	119	96
DIP0441	53	39	44	642	115	123
DIP0442	337	227	307	478	440	501
DIP0443	268	170	280	512	299	354
DIP0444	155	140	201	1391	368	398
DIP0445	763	376	509	67741	816	793
DIP0446	22105	8061	12832	76173	35312	40420
DIP0447	31615	11463	18293	379	37094	45706
DIP0448	197	157	255	555	198	201
DIP0449	425	187	239	402	314	283
DIP0450	701	491	714	298	243	280
DIP0451	451	266	424	46	153	217
DIP0452	23	32	24	39	23	32
DIP0455	33	10	21	80	19	22
DIP0456	78	36	46	110	78	109
DIP0457	83	25	65	637	67	79
DIP0458	354	255	349	356	378	456
DIP0459	280	167	219	73	233	246
DIP0460	55	29	30	50	58	62
DIP0461	39	26	17	188	49	21
DIP0462	85	35	32	150	134	122
DIP0463	43	15	26	264	106	70
DIP0464	810	518	723	2353	145	180
DIP0465	5447	2673	3781	945	653	805
DIP0466	830	533	674	10395	732	872
DIP0467	6103	2534	3953	11525	5208	5908
DIP0468	7382	2691	4529	137860	5598	6281
DIP0469	53044	23673	37739	161918	66435	74523
DIP0470	122110	57681	89836	276	76544	87581
DIP0471	191	85	148	10756	148	132
DIP0472	8784	3211	5185	11203	6663	7690
DIP0473	9099	2638	4863	10431	7619	8100
DIP0474	8713	2108	3697	4331	6527	6720
DIP0475	3723	1148	1777	14234	3305	3461
DIP0476	10666	2863	4688	7104	8451	9439
DIP0477	4107	1259	2039	7243	4679	5216
DIP0478	4676	1031	1710	17011	4244	4556
DIP0479	9305	2046	3211	11221	7503	8678
DIP0480	8109	2103	3550	7717	5572	6481
DIP0481	5381	1679	2531	12238	3782	4642
DIP0482	6564	1524	2117	3207	6644	5763
DIP0483	2721	2551	2957	721	2344	2615
DIP0484	803	881	1043	1762	668	697
DIP0485	1718	1714	2368	14469	1306	1464
DIP0486	15670	6791	9086	12839	9346	9906
DIP0487	9995	5025	7518	19443	7695	8633
DIP0488	14104	6739	10769	15220	15664	13416
DIP0489	43573	20717	24146	5734	4331	6569
DIP0490	27231	13005	14154	317	2278	4280
DIP0491	1342	656	1091	1016	145	207
DIP0492	397	193	340	1256	584	610
DIP0493	566	225	440	782	732	854
DIP0494	719	403	454	3005	486	475
DIP0495	2326	1190	1862	1995	1818	1998
DIP0496	2670	1251	1606	2372	1310	1415
DIP0497	5502	2283	2780	1690	1146	1386
DIP0498	4117	1913	2409	5809	1116	1187
DIP0499	12898	5956	8429	18779	3377	4023
DIP0500	37504	18506	28788	7169	10797	13676
DIP0501	14716	7687	12316	1023	4230	5611
DIP0502	1504	927	1264	959	703	962
DIP0503	578	402	478	380	708	696
DIP0504	418	222	349	584	328	295
DIP0505	573	312	515	998	414	363
DIP0506	608	413	670	879	658	684
DIP0507	699	306	490	1232	708	656
DIP0511	1316	1129	1747	893	554	520
DIP0512	864	871	1408	2858	357	387
DIP0513	2868	2280	3658	1863	1166	998
DIP0514	2287	1290	1951	12611	700	682
DIP0515	16122	6208	9465	352	3607	3512
DIP0516	422	71	79	884	90	73
DIP0517	569	110	185	522	238	232
DIP0518	257	99	138	493	183	177
DIP0519	247	155	220	892	169	191
DIP0520	375	338	507	1320	300	345
DIP0521	665	739	1084	671	453	458
DIP0522	478	158	355	133	390	355
DIP0523	117	42	62	15485	76	81
DIP0524	11376	3762	6074	15656	8995	9515
DIP0525	11711	3458	5540	11886	7794	9119
DIP0526	6689	2194	3674	18811	6128	7050
DIP0527	10923	3434	5693	7966	10519	11258
DIP0528	4284	1519	2549	23822	3784	4564
DIP0529	8137	2867	3705	664	15905	15448
DIP0530	1066	571	829	730	392	524
DIP0531	505	290	358	1941	365	402
DIP0532	1609	815	1104	1604	899	1069
DIP0533	1520	891	1228	15526	744	804
DIP0534	34313	23136	26470	4019	8936	11241
DIP0535	11509	7294	8755	1551	2013	2777
DIP0536	3982	2544	3362	170	736	969
DIP0537	237	170	178	174	101	110
DIP0538	138	59	100	1660	130	119
DIP0539	1437	567	765	6755	1302	1250
DIP0540	4913	2650	4209	3196	4067	4588
DIP0541	2703	1538	2388	1015	1842	1993
DIP0542	981	350	590	308	546	634
DIP0543	577	335	443	1962	345	345
DIP0544	1155	624	883	12063	1150	1006
DIP0545	11139	4846	6990	8265	7724	7283
DIP0546	4843	1749	3103	8779	4612	5122
DIP0547	4368	1363	2638	12391	4308	4847
DIP0548	6892	2208	3886	39667	6367	7548
DIP0549	18169	5682	9442	20151	19882	21634
DIP0550	8895	2936	4344	288	12305	11040
DIP0551	148	52	54	69	154	158
DIP0552	32	15	34	259	54	51
DIP0553	185	52	105	119	112	106
DIP0554	43	12	20	75	83	79
DIP0555	64	33	32	129	45	37
DIP0556	45	21	70	47	103	102
DIP0557	10	7	13	22	22	31
DIP0558	5	6	2	37	23	18
DIP0559	16	8	6	68	28	28
DIP0560	15	6	2	15502	17	20
DIP0561	16932	5301	7844	15120	10663	10427
DIP0562	11215	3962	5879	2617	10086	10519
DIP0563	1931	1076	1256	33	1305	1454
DIP0564	31	15	29	54	39	29
DIP0565	12	20	31	13	42	43
DIP0566	0	3	0	2266	7	5
DIP0567	2114	1124	1584	953	1383	1402
DIP0568	513	301	476	133	555	536
DIP0569	177	97	149	4893	106	96
DIP0570	830	341	592	2097	2553	2261
DIP0571	781	270	421	515	1206	1177
DIP0572	415	342	468	119	383	420
DIP0573	86	124	139	311	102	172
DIP0574	140	170	148	3201	286	347
DIP0575	2561	1104	1454	19524	1494	1529
DIP0576	8217	3688	6069	3380	9920	10707
DIP0577	2121	1036	1364	17991	1993	2282
DIP0578	4010	2535	3158	458	12245	12486
DIP0579	337	132	164	4542	229	256
DIP0580	2065	911	1330	9131	2590	2686
DIP0581	2756	1300	1947	3300	4633	4679
DIP0582	3049	728	1437	704	1433	1449
DIP0583	324	83	216	686	399	464
DIP0584	226	68	142	454	381	375
DIP0585	231	47	133	721	155	227
DIP0586	223	53	126	241	325	339
DIP0587	101	49	68	245	126	147
DIP0588	155	60	118	41	149	194
DIP0589	10	2	17	63	13	27
DIP0592	63	20	19	193	41	30
DIP0593	126	42	72	242	100	140
DIP0594	55	11	24	3396	163	131
DIP0595	4185	1966	2852	162	2400	2296
DIP0596	53	40	31	83	56	66
DIP0597	87	20	28	976	69	64
DIP0598	327	143	174	249	581	572
DIP0599	101	51	69	643	167	171
DIP0600	816	530	792	199	338	384
DIP0601	96	138	164	82	114	113
DIP0602	38	31	36	345	33	40
DIP0603	259	187	213	463	183	227
DIP0604	270	246	324	949	380	354
DIP0605	1046	527	631	2124	549	510
DIP0606	1826	1151	1531	757	1040	1249
DIP0607	307	107	173	440	311	374
DIP0608	119	25	71	1643	185	246
DIP0609	525	186	313	1273	809	811
DIP0610	363	185	271	151	631	742
DIP0611	56	12	42	259	82	77
DIP0612	170	137	213	213	157	175
DIP0613	112	91	93	405	113	141
DIP0614	149	181	178	4088	310	372
DIP0615	3455	419	892	813	1802	1608
DIP0616	409	88	206	710	390	382
DIP0617	293	126	245	609	370	353
DIP0618	344	178	304	1397	298	328
DIP0619	977	689	866	4449	663	842
DIP0620	2419	1703	2202	776	2351	2753
DIP0621	503	525	634	25	438	513
DIP0622	5	8	14	547	11	22
DIP0623	39	22	30	94	181	202
DIP0624	89	2	14	1270	22	20
DIP0625	876	108	285	704	672	665
DIP0626	496	91	232	651	386	441
DIP0627	419	108	209	680	351	395
DIP0628	360	63	97	504	317	340
DIP0629	486	164	249	314	248	263
DIP0630	81	32	72	4135	159	207
DIP0631	1578	518	921	363	1890	2183
DIP0632	178	98	143	846	193	168
DIP0633	535	262	394	1256	456	486
DIP0634	774	296	327	4728	751	652
DIP0635	4468	3127	4137	657	2953	3175
DIP0636	719	396	687	647	416	554
DIP0637	350	187	330	672	261	336
DIP0638	524	304	396	2401	392	392
DIP0639	951	418	803	10	1378	1359
DIP0640	1	8	3	3	4	6
DIP0641	0	2	2	1581	1	2
DIP0642	2419	1274	1980	908	840	901
DIP0643	70	34	51	1051	807	743
DIP0644	301	145	273	1951	840	755
DIP0645	1506	793	1329	8075	1455	1493
DIP0646	7121	3342	5089	340	5009	5899
DIP0647	137	52	80	84	193	196
DIP0648	11	15	28	10305	48	39
DIP0649	3818	1502	2366	1697	5065	5783
DIP0650	2038	706	1127	2625	772	1008
DIP0651	1880	1265	1683	1314	1795	2053
DIP0652	568	373	498	597	769	861
DIP0653	650	283	534	393	285	343
DIP0654	296	119	158	6015	258	262
DIP0655	1782	943	1332	7820	3800	3514
DIP0656	2424	1553	2146	1917	4132	4810
DIP0657	1893	804	1205	3665	1114	1128
DIP0658	1872	785	1197	1345	1654	1852
DIP0659	1836	791	1086	8307	848	1082
DIP0660	4395	1831	3055	1257	3759	3887
DIP0661	816	487	773	287	616	718
DIP0662	237	155	220	1388	254	266
DIP0663	345	218	294	429	630	724
DIP0664	207	112	177	165	261	264
DIP0665	57	35	71	321	120	116
DIP0666	196	128	168	133	219	205
DIP0667	180	101	111	498	88	97
DIP0668	213	110	124	404	286	254
DIP0669	157	99	136	222	264	272
DIP0670	165	85	139	397	160	181
DIP0671	196	166	186	550	268	351
DIP0672	292	106	133	558	273	268
DIP0673	246	194	220	410	388	429
DIP0674	112	96	194	163	242	296
DIP0675	31	24	54	115	120	101
DIP0676	32	15	32	159	53	63
DIP0677	32	51	86	50	128	160
DIP0678	12	17	29	266	26	56
DIP0679	169	90	105	1898	125	110
DIP0680	1087	456	798	2932	917	999
DIP0681	2467	1551	2113	4926	2351	2140
DIP0682	3321	2469	3600	18	3138	3761
DIP0683	49	22	28	3856	31	32
DIP0684	1883	705	916	282	1720	1889
DIP0685	157	61	102	734	119	151
DIP0686	661	366	476	3402	566	531
DIP0687	3505	1967	2985	1351	2350	2540
DIP0688	1036	892	1196	1682	1182	1069
DIP0689	1184	984	1233	1542	1117	1186
DIP0690	1195	642	1072	1794	975	1235
DIP0691	1488	809	1133	6168	1030	1215
DIP0692	3719	2139	3111	1812	3490	3685
DIP0693	789	584	1018	3420	1027	1090
DIP0694	1759	1169	1672	3592	1817	2277
DIP0695	1370	1169	1548	2784	2335	2428
DIP0696	1295	1103	1784	98	1978	2106
DIP0697	43	19	32	30487	91	84
DIP0698	42380	13745	17097	16767	8441	10072
DIP0699	9667	5629	8451	29	9298	10605
DIP0700	23	12	18	1091	34	35
DIP0701	559	405	637	1277	840	1032
DIP0702	527	470	602	4812	836	1071
DIP0703	4946	2247	3998	4665	3362	3833
DIP0704	4404	3456	6098	731	3820	4203
DIP0705	391	243	366	2046	430	380
DIP0706	1306	614	1010	57	1135	1116
DIP0707	79	20	27	354	37	28
DIP0708	498	223	233	776	118	162
DIP0709	1085	600	714	156	340	368
DIP0710	307	157	177	1201	109	86
DIP0711	1192	307	418	727	424	527
DIP0712	92	48	108	13	525	455
DIP0713	4	5	9	237	17	11
DIP0715	170	82	96	431	146	127
DIP0716	457	404	655	624	337	372
DIP0717	876	425	616	2	398	455
DIP0718	5	1	0	897	3	4
DIP0719	1113	427	613	1475	451	436
DIP0720	1122	591	1022	1181	881	986
DIP0721	693	502	769	3575	628	695
DIP0722	1714	1390	1943	2298	1960	2349
DIP0723	1547	1073	1669	1343	1360	1811
DIP0724	579	429	602	402	769	801
DIP0725	165	186	277	996	349	339
DIP0726	606	531	919	63	648	671
DIP0727	23	8	28	107	42	53
DIP0728	169	61	72	11200	71	115
DIP0729	2651	1124	1707	1292	5764	6283
DIP0730	667	469	791	592	770	859
DIP0731	640	352	458	237	427	491
DIP0732	484	155	261	15705	141	149
DIP0733	11130	6416	9152	61	8338	9238
DIP0734	16	7	16	52	70	36
DIP0735	37	5	15	5419	37	25
DIP0736	1517	584	855	14463	2776	2777
DIP0737	3608	1488	2057	59	8718	7661
DIP0738	67	45	95	23362	43	45
DIP0739	49840	31907	42475	16429	9101	12797
DIP0740	42150	25733	34381	2048	7277	10408
DIP0741	5416	3914	4962	2856	1163	1562
DIP0742	7840	4256	5368	1012	1799	1884
DIP0743	558	396	588	826	614	668
DIP0744	396	249	289	830	478	485
DIP0745	417	266	378	1608	378	465
DIP0746	1217	842	1265	324	1078	1127
DIP0747	370	129	190	1303	214	219
DIP0748	1757	1157	1842	2457	1284	1337
DIP0749	1566	1120	1812	1928	1598	1830
DIP0750	691	294	467	72987	1059	1045
DIP0751	113339	41194	53299	25	31277	30697
DIP0752	17	4	10	1722	10	14
DIP0753	1738	957	1031	1089	1040	1155
DIP0754	1048	813	1102	579	625	845
DIP0755	517	442	619	525	407	490
DIP0756	625	347	409	8	256	284
DIP0757	0	3	5	19	9	8
DIP0758	6	10	10	453	14	17
DIP0761	500	151	179	601	227	203
DIP0762	617	98	243	494	311	318
DIP0764	203	126	219	215	370	361
DIP0766	160	107	104	456	98	124
DIP0771	220	125	156	459	241	240
DIP0772	122	64	118	742	233	332
DIP0773	252	105	189	4980	412	305
DIP0774	3208	2092	2247	3610	2475	2529
DIP0775	4024	924	1473	958	2374	2054
DIP0776	1076	568	640	2406	627	736
DIP0777	1034	773	1160	289	1554	1600
DIP0778	198	79	153	136	139	176
DIP0779	197	202	199	1567	126	105
DIP0780	944	473	662	625	1325	1159
DIP0781	534	285	513	770	338	421
DIP0782	573	394	547	1852	434	532
DIP0783	1637	1010	1574	383	937	1198
DIP0784	466	245	376	2000	239	251
DIP0785	1062	325	632	3462	1164	1285
DIP0786	5426	2995	4447	304	1913	2400
DIP0787	86	47	78	580	152	113
DIP0788	252	173	183	424	270	313
DIP0789	288	120	149	32	238	250
DIP0790	25	14	11	188	21	27
DIP0791	99	50	79	550	101	123
DIP0792	167	82	117	3455	245	258
DIP0793	1742	867	1215	265	2534	2361
DIP0794	123	53	81	420	152	181
DIP0795	274	134	216	1637	380	332
DIP0796	2226	831	1322	8	888	884
DIP0797	12	5	3	19	6	5
DIP0798	31	11	11	17	28	27
DIP0799	16	3	3	13	5	4
DIP0800	7	5	0	7	4	8
DIP0801	5	6	2	1456	0	8
DIP0802	2584	1263	1811	123	781	867
DIP0803	27	7	13	1007	83	63
DIP0804	169	98	132	680	769	661
DIP0805	202	112	163	1319	406	383
DIP0806	1120	818	998	935	606	753
DIP0807	587	423	574	2	461	523
DIP0808	0	0	3	5	3	2
DIP0809	4	0	1	6	0	0
DIP0810	0	0	1	3	6	6
DIP0811	2	3	4	8	2	4
DIP0812	0	1	2	2	11	6
DIP0813	2	1	0	4	8	6
DIP0816	0	5	0	2	4	4
DIP0817	0	3	2	216	3	3
DIP0818	71	27	49	11	154	95
DIP0819	2	0	4	59	7	1
DIP0820	20	10	12	1306	40	57
DIP0821	2056	840	1059	1278	566	647
DIP0822	978	541	611	257	806	795
DIP0823	371	171	343	775	126	115
DIP0824	650	484	668	2668	588	580
DIP0825	2254	1295	1988	3548	1475	1709
DIP0826	4045	2319	3241	1487	2013	2152
DIP0827	940	637	913	190	914	1115
DIP0828	79	45	63	145	107	81
DIP0829	157	58	81	1100	92	108
DIP0830	733	500	591	475	591	623
DIP0831	424	175	282	15583	183	190
DIP0832	15872	7854	11267	1443	6635	7715
DIP0833	904	436	677	189	568	726
DIP0834	204	112	134	1752	106	120
DIP0835	1590	1043	1525	2451	1048	1100
DIP0836	1637	665	887	876	1858	2014
DIP0837	844	618	885	3032	531	612
DIP0838	3344	2130	2626	3972	1649	1934
DIP0839	2455	1788	2592	27	2211	2786
DIP0840	14	10	14	25	20	26
DIP0841	9	2	14	26	18	9
DIP0842	14	14	7	17	8	16
DIP0843	26	5	11	29	10	8
DIP0844	13	8	20	474	17	16
DIP0845	445	230	289	1084	196	262
DIP0846	1193	452	610	2052	677	683
DIP0847	1552	521	620	13080	1137	1368
DIP0848	5138	2144	3516	13631	7745	7206
DIP0849	6758	3306	5275	9054	8134	8641
DIP0850	4131	2472	3603	16931	4780	5687
DIP0851	8875	4312	7047	20078	8889	9740
DIP0852	8531	3841	5604	4229	8535	10142
DIP0853	2570	726	874	2063	1700	1694
DIP0854	1342	852	1178	1411	1204	1309
DIP0855	714	717	1077	4371	937	1103
DIP0856	2830	1801	2642	3455	1954	2386
DIP0857	2072	1004	1219	1391	2325	2179
DIP0858	687	318	321	2395	615	750
DIP0859	5488	2779	3812	13	1288	1130
DIP0860	9	7	15	87	2	15
DIP0861	26	23	46	2760	28	24
DIP0862	3113	2775	3715	4203	1547	2090
DIP0863	2246	1833	2428	754	2396	2591
DIP0864	536	440	648	4466	533	547
DIP0865	3098	2481	3349	523	2887	3303
DIP0866	392	261	331	744	322	347
DIP0867	303	227	435	487	460	507
DIP0868	278	156	256	5277	281	301
DIP0869	1561	1041	1426	3907	3242	3538
DIP0870	1399	860	1107	855	2551	2551
DIP0871	680	517	711	6578	393	502
DIP0872	4761	3247	4615	2186	4125	4800
DIP0873	1325	1022	1355	3806	1386	1486
DIP0874	2671	1950	2554	1448	2451	2773
DIP0875	899	638	918	967	997	959
DIP0876	407	251	398	2196	488	542
DIP0877	811	501	764	3239	925	1192
DIP0878	3764	1469	1861	1237	1118	1369
DIP0879	1068	395	710	1294	448	571
DIP0880	533	207	376	1518	561	500
DIP0881	913	621	1015	1563	802	950
DIP0882	1053	702	1186	738	870	1029
DIP0883	432	271	335	789	405	396
DIP0884	692	423	602	479	427	407
DIP0885	613	251	466	1007	254	296
DIP0886	536	206	368	19	650	657
DIP0887	47	12	18	103	10	15
DIP0888	74	28	36	4	55	58
DIP0889	2	4	1	24	2	0
DIP0890	14	4	6	497	6	15
DIP0892	285	83	134	159	245	291
DIP0893	167	83	98	147	134	141
DIP0894	370	86	139	3142	72	69
DIP0895	1603	1013	1452	621	1776	1974
DIP0896	262	172	287	56	310	410
DIP0897	51	155	160	22	120	117
DIP0898	6	4	6	0	13	21
DIP0899	0	0	0	224	0	13
DIP0900	200	162	149	8330	132	130
DIP0901	12545	5698	8465	540	4867	4952
DIP0902	264	114	200	3064	212	302
DIP0903	2457	936	1661	3181	1462	1590
DIP0904	1888	933	1420	163	1700	1832
DIP0905	21	28	33	234	90	79
DIP0906	63	35	43	458	81	81
DIP0907	314	253	255	2612	343	289
DIP0908	666	444	636	2580	1288	1305
DIP0909	719	521	712	813	1173	1328
DIP0910	522	479	588	4183	600	654
DIP0911	2699	1782	2611	182	2295	2526
DIP0912	139	93	153	187	154	168
DIP0913	117	57	81	1038	133	136
DIP0914	635	187	265	1110	699	601
DIP0915	520	220	404	890	603	647
DIP0916	304	208	311	10452	713	684
DIP0917	21313	14517	17756	677	6740	7828
DIP0918	885	528	653	1181	520	489
DIP0919	793	481	637	1507	704	793
DIP0920	889	582	891	538	841	1078
DIP0921	353	138	123	443	431	354
DIP0922	544	42	56	10728	185	223
DIP0923	10043	3648	4552	647	4892	5414
DIP0924	261	142	245	1025	363	391
DIP0925	645	265	451	894	584	643
DIP0926	1254	635	794	717	496	573
DIP0927	660	348	500	487	406	507
DIP0928	538	306	417	1284	312	366
DIP0929	588	367	536	435	936	984
DIP0930	519	264	384	1298	224	269
DIP0931	1318	778	1241	5583	901	913
DIP0932	3626	1638	2594	1017	3209	3550
DIP0933	1170	918	1308	487	716	689
DIP0934	686	531	759	1054	301	332
DIP0935	1353	970	1318	517	909	866
DIP0936	300	121	238	180	284	307
DIP0937	107	70	139	7050	86	98
DIP0938	11192	5293	8280	768	4080	5103
DIP0939	637	232	456	388	396	418
DIP0940	427	233	330	242	254	293
DIP0941	218	116	194	864	117	176
DIP0942	667	348	532	2558	495	590
DIP0943	2041	1311	2004	1524	1452	1657
DIP0944	654	473	604	1591	679	799
DIP0945	1110	545	853	17	673	779
DIP0946	8	2	5	43	6	5
DIP0947	37	17	26	1774	27	34
DIP0948	2005	1454	1950	1071	1303	1318
DIP0949	997	531	766	246	432	497
DIP0950	174	114	155	360	151	176
DIP0951	476	289	317	150	286	287
DIP0952	55	30	41	253	77	77
DIP0953	111	53	107	90	156	187
DIP0954	21	13	36	42	53	62
DIP0955	13	6	27	11979	38	61
DIP0956	8486	4133	6355	1646	8339	10394
DIP0957	1309	720	1175	1040	1225	1384
DIP0958	732	391	745	2438	779	788
DIP0959	1392	942	1671	78	1732	2013
DIP0960	55	45	48	319	43	49
DIP0961	146	145	160	931	183	269
DIP0962	895	492	630	278	525	616
DIP0963	188	172	268	2225	165	241
DIP0964	557	357	525	857	1220	1358
DIP0965	388	243	308	3101	416	478
DIP0966	798	465	733	3155	1448	1693
DIP0967	1017	649	913	10984	1747	2011
DIP0969	5189	2557	4027	3164	5398	6171
DIP0970	2209	1217	1908	1045	1574	1619
DIP0971	606	267	393	517	505	523
DIP0972	347	178	226	1811	224	272
DIP0973	1685	742	935	5885	914	1088
DIP0974	1601	833	1233	484	5371	4239
DIP0975	122	63	87	604	319	223
DIP0976	881	520	619	10	400	391
DIP0977	8	3	9	519	4	8
DIP0978	338	150	173	1774	242	304
DIP0979	956	358	531	994	718	808
DIP0980	495	186	318	1123	490	610
DIP0981	595	406	524	1256	614	773
DIP0982	828	401	614	943	706	712
DIP0983	648	404	595	761	450	459
DIP0984	352	216	403	491	474	478
DIP0985	189	164	183	67	302	336
DIP0986	27	66	47	1831	48	62
DIP0987	3268	1581	1966	4633	751	991
DIP0988	5584	1970	2806	4359	2045	2339
DIP0989	1392	694	1074	2282	2442	2418
DIP0990	1487	916	1320	1048	1346	1324
DIP0991	973	388	646	1165	488	516
DIP0992	1213	706	960	861	750	759
DIP0993	973	450	685	2457	372	436
DIP0994	1343	1196	1748	738	1702	1728
DIP0995	556	326	390	710	387	411
DIP0996	740	461	516	2300	468	542
DIP0997	1274	696	934	1229	966	1216
DIP0998	769	315	442	1907	568	551
DIP0999	1506	745	1143	1434	842	1016
DIP1000	1267	872	1184	1565	854	990
DIP1001	1148	804	1070	11922	844	1128
DIP1002	4602	1973	3334	2437	5675	6446
DIP1003	966	524	911	1078	1512	1493
DIP1004	910	481	563	205	712	723
DIP1005	59	63	51	1261	86	117
DIP1006	1164	785	1124	495	718	810
DIP1007	271	199	250	270	288	342
DIP1008	197	101	133	472	171	177
DIP1009	868	488	554	304	431	503
DIP1010	199	89	133	1647	128	186
DIP1011	1247	433	623	1301	248	323
DIP1012	979	598	741	197	471	593
DIP1013	121	81	131	740	71	111
DIP1014	321	298	556	679	346	370
DIP1015	293	308	533	564	392	429
DIP1016	521	374	644	95	501	522
DIP1017	91	54	82	24040	73	64
DIP1018	27534	11876	17709	751	15713	16591
DIP1019	763	255	464	546	375	394
DIP1020	340	116	180	8	342	322
DIP1021	20	12	7	1783	14	13
DIP1022	942	489	732	3245	1772	1551
DIP1023	1163	915	1485	783	1999	2241
DIP1024	380	332	441	1436	489	510
DIP1025	547	466	628	3099	946	1054
DIP1026	1404	1120	1385	795	1779	2164
DIP1027	564	203	272	437	435	483
DIP1028	255	167	212	1073	243	303
DIP1029	332	101	147	10403	660	390
DIP1030	12204	6618	9990	24096	5842	6650
DIP1031	27385	14859	22610	11581	12651	15341
DIP1032	12762	6362	9856	14659	5963	7053
DIP1033	15600	7683	10020	8662	6689	8234
DIP1034	4398	3368	4571	2163	13947	12464
DIP1035	1866	1694	2295	2182	1564	1639
DIP1036	1403	598	871	1635	1131	1416
DIP1037	876	450	610	1556	901	998
DIP1038	422	415	517	3125	895	912
DIP1040	3188	1325	2050	2777	2460	2699
DIP1041	2974	921	1368	611	2110	2229
DIP1042	581	306	379	1996	500	584
DIP1043	1697	812	1127	2193	1344	1408
DIP1044	812	651	907	683	1374	1620
DIP1045	256	206	395	18268	458	542
DIP1046	20507	8263	12592	6058	7977	9459
DIP1047	6065	2698	3499	7632	2724	2968
DIP1048	7202	3997	5648	13316	4060	5215
DIP1049	12557	6566	9694	41570	6873	8863
DIP1050	32593	15854	25308	22345	20338	24908
DIP1051	17886	8291	12741	33964	12105	14093
DIP1052	22012	10012	16334	10264	17013	20468
DIP1053	6058	2146	3018	632	4946	5111
DIP1054	604	243	273	769	276	269
DIP1055	823	598	894	203	565	581
DIP1056	164	137	195	3300	134	167
DIP1057	6185	4276	4718	391	1570	1916
DIP1058	319	323	352	1123	256	221
DIP1059	851	284	522	1273	518	553
DIP1060	860	240	565	2417	660	705
DIP1061	1271	268	656	8989	1184	1201
DIP1062	8322	1607	3128	319	3646	4257
DIP1063	191	53	75	1628	130	138
DIP1064	1453	774	1042	4485	1087	1152
DIP1065	2803	1893	2913	3135	2083	2371
DIP1066	1850	1047	1624	1259	1348	1588
DIP1067	1172	944	1413	957	619	741
DIP1068	573	419	584	1120	522	502
DIP1069	399	430	622	4216	628	714
DIP1070	2581	1656	2388	4632	2088	2436
DIP1071	2888	1592	2229	775	2348	2642
DIP1072	416	325	340	231	557	508
DIP1073	195	98	174	754	111	134
DIP1074	228	104	216	449	499	478
DIP1075	84	77	174	410	307	280
DIP1076	408	223	277	4656	209	234
DIP1077	3338	2464	3400	361	2508	3034
DIP1078	514	304	349	841	246	257
DIP1079	1738	969	1424	3160	489	543
DIP1080	5635	2798	3970	498	1859	2005
DIP1081	592	281	427	853	223	249
DIP1082	427	228	366	424	431	457
DIP1083	352	136	248	932	230	248
DIP1084	705	389	493	1547	523	605
DIP1085	1226	582	716	2265	889	761
DIP1086	3014	1497	1856	342	1077	1213
DIP1087	325	130	189	9457	215	238
DIP1088	9542	9214	11526	11683	6424	7399
DIP1089	6095	4315	6302	2182	6269	7232
DIP1090	1511	973	1264	165	1158	1517
DIP1091	141	34	56	495	65	47
DIP1092	258	142	165	470	331	376
DIP1093	304	201	360	708	219	260
DIP1094	496	309	388	2878	457	441
DIP1095	3882	2426	3422	1095	1576	1941
DIP1096	394	223	449	1050	766	825
DIP1097	310	220	353	1243	547	612
DIP1098	420	225	295	412	797	865
DIP1099	96	45	70	3005	263	342
DIP1100	1501	632	848	405	1788	1935
DIP1101	336	176	258	7276	311	398
DIP1102	4987	3644	4929	2646	3677	4263
DIP1103	1002	879	1199	1456	1620	1847
DIP1104	705	334	548	415	833	1067
DIP1105	405	314	324	45	367	377
DIP1110	68	21	26	127	39	29
DIP1111	82	46	63	1783	91	83
DIP1112	1228	868	1142	975	1052	1171
DIP1113	393	251	326	708	546	610
DIP1114	476	307	503	3913	469	503
DIP1115	6181	3806	4860	1052	1919	2561
DIP1116	760	645	923	126	846	937
DIP1117	55	28	30	211	45	76
DIP1118	125	77	153	577	144	152
DIP1119	324	110	161	9801	279	293
DIP1120	12576	5823	5474	3865	3052	3738
DIP1121	4033	1699	1455	258	1631	1590
DIP1122	94	67	91	88	229	285
DIP1123	48	53	92	79	42	53
DIP1124	103	45	76	275	41	45
DIP1125	99	39	88	302	131	154
DIP1126	162	115	186	270	178	203
DIP1127	139	82	86	358	155	156
DIP1128	87	45	75	733	105	146
DIP1129	833	462	599	1262	410	387
DIP1130	1493	800	1020	1744	622	768
DIP1131	1846	1450	2228	603	1173	1293
DIP1132	536	316	376	770	309	397
DIP1133	235	125	240	346	309	357
DIP1134	79	25	62	756	143	164
DIP1135	352	136	263	658	331	361
DIP1136	172	134	181	668	273	324
DIP1137	419	242	379	1008	255	325
DIP1138	829	433	631	584	456	489
DIP1139	545	328	458	340	328	330
DIP1140	300	146	185	372	135	181
DIP1141	98	54	53	762	199	177
DIP1142	753	384	546	855	358	412
DIP1143	792	441	553	681	446	511
DIP1144	545	314	439	1011	422	410
DIP1145	533	185	289	2596	632	640
DIP1146	2713	1948	2828	130	1928	2123
DIP1147	69	36	52	50194	58	80
DIP1148	30837	17394	25152	1000	26795	30987
DIP1149	2464	854	1171	586	224	295
DIP1150	911	439	619	41756	346	336
DIP1151	71929	32999	46613	315	18694	20725
DIP1152	330	274	343	2012	239	252
DIP1153	2523	3336	3956	2758	559	788
DIP1154	2307	2156	2923	5471	1713	1946
DIP1155	7869	4361	5224	816	2416	2889
DIP1156	632	397	696	5985	567	616
DIP1157	7810	3403	4470	1180	3048	3263
DIP1158	1037	583	751	3128	566	633
DIP1159	2125	1695	2279	10894	2145	2425
DIP1160	9371	3537	5182	4032	5579	6544
DIP1161	3252	1227	1919	7836	2048	2360
DIP1162	7868	2276	3188	449	4205	4224
DIP1163	524	269	367	716	259	279
DIP1164	1109	857	1188	4175	562	622
DIP1165	2936	2086	2807	9969	2491	2888
DIP1166	7674	5027	6406	98	5512	6676
DIP1167	116	53	62	369	82	113
DIP1168	244	202	296	362	240	314
DIP1169	162	172	200	470	246	271
DIP1170	309	279	407	757	319	372
DIP1171	910	634	838	1079	506	694
DIP1172	1022	576	705	5468	626	716
DIP1173	4702	2879	3443	5258	2549	3061
DIP1174	4449	3197	3705	705	2721	3294
DIP1175	636	392	498	4409	336	414
DIP1176	3247	2463	3002	7568	2439	2941
DIP1177	4994	3194	4162	4153	5047	5333
DIP1178	2914	2142	2890	638	2436	2458
DIP1179	303	345	533	2600	357	453
DIP1180	1375	1252	1819	2789	1621	1956
DIP1181	1107	1003	1505	2043	1597	1954
DIP1182	1110	972	1175	5335	1388	1631
DIP1183	3477	2639	3839	2412	3047	3393
DIP1184	1766	1549	2178	1299	1690	1981
DIP1185	815	894	1113	1108	819	1099
DIP1186	396	532	671	1230	714	885
DIP1187	731	376	473	485	781	851
DIP1188	192	130	216	203	377	467
DIP1189	68	62	67	34	182	223
DIP1190	34	8	13	159	11	24
DIP1191	72	27	58	120	92	101
DIP1192	62	37	45	1736	86	51
DIP1193	1605	1221	1511	439	1056	1276
DIP1194	360	333	424	4286	296	403
DIP1195	1472	884	1032	2221	2421	2870
DIP1196	825	486	661	6257	1382	1522
DIP1197	2477	1492	2001	3611	3432	4001
DIP1198	6071	3613	3461	275	1288	1977
DIP1199	160	95	148	1596	198	175
DIP1200	973	719	946	325	878	1089
DIP1201	112	93	125	1294	147	169
DIP1202	1096	579	932	1451	608	743
DIP1203	1424	1163	1429	2590	1083	1213
DIP1204	3185	1597	1930	2774	1586	1753
DIP1205	3220	1845	2267	650	2412	2453
DIP1206	698	519	723	1125	759	835
DIP1207	1666	612	788	2384	663	756
DIP1208	1844	1007	1176	1877	1551	1750
DIP1209	1390	975	1225	2333	1075	1319
DIP1210	1725	1357	1998	3935	1312	1689
DIP1211	2475	2291	3112	5027	2495	2731
DIP1212	2726	2774	4081	15085	3386	3844
DIP1213	12496	7671	10076	821	7813	9107
DIP1214	1127	676	915	326	377	448
DIP1215	400	183	301	1344	234	224
DIP1216	2033	1568	1833	3219	704	809
DIP1217	2462	1167	1865	1069	1943	2240
DIP1218	870	538	757	53	531	670
DIP1221	40	28	37	51	32	59
DIP1222	72	21	40	490	57	44
DIP1223	399	277	356	298	416	418
DIP1224	247	144	175	1980	222	227
DIP1225	2205	1206	1613	2812	1081	1293
DIP1226	1814	1089	1341	2769	1487	1852
DIP1227	1857	1528	2083	1389	1586	1935
DIP1228	1160	882	1203	6068	804	976
DIP1229	4213	1997	3128	3	2971	3264
DIP1230	3	2	7	5649	1	1
DIP1231	6235	5163	5611	2653	2560	3256
DIP1232	2521	2150	2307	5654	1421	1607
DIP1233	4138	4239	5254	1526	2920	3541
DIP1234	841	549	852	1436	717	780
DIP1235	979	701	916	2157	753	814
DIP1236	1029	696	1022	446	1080	1249
DIP1237	257	232	326	741	237	309
DIP1238	495	446	659	2464	431	624
DIP1239	2604	1930	2444	258	1337	1592
DIP1240	288	148	190	3809	99	138
DIP1241	3924	2051	2607	2444	1630	1830
DIP1242	3147	1671	2059	1894	928	1048
DIP1243	1705	614	768	887	733	745
DIP1244	445	282	357	1838	396	439
DIP1245	1293	661	961	600	878	1094
DIP1246	532	229	345	1125	302	323
DIP1247	922	513	765	1138	648	675
DIP1248	927	520	808	2622	686	703
DIP1249	2013	1192	1490	2254	1633	1603
DIP1250	1396	996	1334	532	1192	1268
DIP1251	259	223	327	856	401	436
DIP1252	685	1072	1037	2094	706	707
DIP1253	3024	2567	2955	23696	1023	1270
DIP1254	43473	35071	41061	8996	10032	12766
DIP1255	17905	9220	10857	975	3421	4588
DIP1256	992	535	725	156	625	652
DIP1257	200	104	188	223	114	136
DIP1258	359	180	213	1523	163	166
DIP1259	906	678	997	440	1131	1171
DIP1260	485	427	597	2373	335	404
DIP1261	2367	2247	2998	369	1365	1642
DIP1262	475	273	381	1214	287	253
DIP1263	942	767	1110	1064	772	812
DIP1264	1057	837	1291	666	651	799
DIP1265	930	346	471	13	321	273
DIP1266	19	8	11	218	10	9
DIP1270	495	516	701	809	137	203
DIP1271	1521	1698	2258	14053	517	681
DIP1272	20636	17917	23721	15212	9361	11219
DIP1273	24706	17705	22155	260	8238	10265
DIP1274	273	161	225	378	186	224
DIP1275	353	165	233	2414	171	242
DIP1276	3601	2274	2936	1200	1281	1498
DIP1277	1902	1229	1460	270	638	698
DIP1278	439	365	485	89	211	209
DIP1279	125	78	106	1459	74	54
DIP1280	1500	1172	1595	3840	1149	1324
DIP1281	2330	1506	2109	1646	6986	5560
DIP1282	1868	622	1014	17987	523	573
DIP1283	23440	12467	18487	378	9453	11323
DIP1284	535	361	465	595	260	280
DIP1285	628	515	564	1057	416	432
DIP1286	864	520	696	3589	525	600
DIP1287	2584	1992	2422	352	2166	2276
DIP1288	429	250	261	1562	178	139
DIP1289	828	717	911	2769	1164	1238
DIP1290	836	539	688	2561	875	1080
DIP1291	766	512	741	5562	888	1069
DIP1292	1401	971	1270	3747	1787	2140
DIP1293	1041	601	840	5867	1346	1470
DIP1294	1208	754	1103	8335	1712	1980
DIP1295	1349	876	1151	4257	2321	3016
DIP1296	742	380	556	10	1681	1645
DIP1296A	4	6	5	391	16	9
DIP1297	451	299	447	367	235	254
DIP1298	364	379	483	301	281	328
DIP1299	337	245	399	2582	250	231
DIP1300	2373	1604	2080	1149	1407	1467
DIP1301	1152	709	956	8721	818	939
DIP1302	10511	6039	8275	5038	5061	5903
DIP1303	5603	3324	4764	7462	2740	3153
DIP1304	5540	4237	5629	3914	4511	4982
DIP1305	2473	1488	2336	2187	1947	2195
DIP1306	1458	851	1196	3189	1001	1195
DIP1307	3659	1505	1868	18102	1485	1574
DIP1308	18542	11613	13746	20632	8726	10307
DIP1309	27946	17258	20718	45232	11302	13770
DIP1310	73311	43449	56662	2278	25189	29489
DIP1311	1137	978	1236	2000	1311	1555
DIP1312	1680	1337	1787	2959	1344	1540
DIP1313	3002	2063	2522	1300	1603	1999
DIP1314	703	885	1236	2196	1075	1120
DIP1315	1374	947	1471	1396	1401	1663
DIP1316	1242	1216	1382	6977	953	1274
DIP1317	4975	4928	6647	1855	4864	5546
DIP1318	1049	966	1211	1879	1505	1619
DIP1319	872	1023	1364	1799	1181	1240
DIP1320	1532	1143	1614	2113	984	1291
DIP1321	1794	1491	1810	1552	1365	1506
DIP1322	1191	933	1280	806	941	1044
DIP1323	564	366	543	3722	487	503
DIP1324	1446	1266	1629	3168	2570	2866
DIP1325	1406	1009	1360	783	1883	2074
DIP1326	594	400	542	4307	518	663
DIP1327	2947	1821	2603	4201	2768	2576
DIP1328	3740	2900	3931	3469	3062	3437
DIP1329	4062	2535	2930	3145	2357	2624
DIP1330	589	353	398	11736	1324	1606
DIP1331	2264	1420	1835	3633	5937	6766
DIP1332	593	410	531	2436	1555	1954
DIP1333	569	486	737	1705	1288	1575
DIP1334	496	355	528	1706	982	1005
DIP1335	1519	653	893	1639	1093	1109
DIP1336	1397	942	1290	743	1159	1238
DIP1337	420	337	563	956	601	712
DIP1338	379	281	447	3941	584	628
DIP1339	2907	2030	2384	3973	2792	2706
DIP1340	4626	3122	3522	1388	2282	2565
DIP1341	960	608	750	615	948	1103
DIP1342	377	273	378	1258	364	408
DIP1343	555	530	773	468	731	1002
DIP1344	214	246	304	1770	327	358
DIP1345	1096	684	1052	271	1060	1241
DIP1347	192	86	166	3761	128	148
DIP1348	4908	2749	3581	1026	2053	2449
DIP1349	1302	912	1168	8343	610	731
DIP1350	8809	5843	7719	2028	5314	5994
DIP1351	1585	932	1391	3007	1383	1497
DIP1352	2597	1655	2293	7337	1746	1995
DIP1353	7404	3286	4440	1771	4095	4310
DIP1354	1493	860	1329	284	940	1139
DIP1355	311	222	383	2442	241	258
DIP1356	620	363	539	1496	1285	1377
DIP1357	164	120	237	207	696	775
DIP1358	45	22	24	625	100	117
DIP1359	726	392	759	9931	429	445
DIP1360	3932	2686	3886	2367	7549	6298
DIP1361	2595	1843	2504	2797	1324	1759
DIP1362	4446	2250	2793	2637	1398	1545
DIP1363	2336	1954	2847	4387	1535	1709
DIP1364	5482	2188	2705	297	2116	2230
DIP1365	265	162	241	248	258	289
DIP1366	121	57	115	2037	119	163
DIP1368	1344	1096	1495	659	1478	1558
DIP1369	451	313	461	1528	428	460
DIP1370	877	664	856	3486	1197	1281
DIP1371	3073	1668	2125	6218	2015	2465
DIP1372	4246	2726	3738	615	3741	4390
DIP1373	398	235	301	693	322	345
DIP1374	545	385	499	1210	405	479
DIP1375	829	618	818	704	760	843
DIP1376	432	441	581	831	452	533
DIP1377	673	464	676	5970	541	649
DIP1378	4960	2542	3252	484	3204	3621
DIP1379	381	155	194	496	316	317
DIP1380	377	236	406	109	310	307
DIP1381	49	58	65	122	59	82
DIP1382	52	46	81	235	79	101
DIP1383	216	150	200	1142	165	142
DIP1384	909	693	975	1479	827	1012
DIP1385	847	874	1162	1178	1064	1255
DIP1386	658	620	701	2096	757	874
DIP1387	1533	1002	1389	13077	1224	1380
DIP1388	10440	6256	8436	12304	7157	8702
DIP1389	4305	3101	4242	5969	19056	16157
DIP1390	3476	2257	2819	6123	3803	4596
DIP1391	3791	2141	2907	443	3764	4623
DIP1392	332	251	368	709	224	281
DIP1393	385	201	265	3165	326	377
DIP1394	5360	3105	3967	1429	1472	1733
DIP1395	1528	751	1117	1061	743	869
DIP1396	698	747	1279	4077	764	929
DIP1397	4287	2939	3680	1310	2456	3011
DIP1398	980	687	1136	1315	932	1014
DIP1399	1076	620	936	643	782	926
DIP1400	802	415	660	1315	417	512
DIP1401	528	334	389	466	937	785
DIP1402	183	63	85	187	259	239
DIP1403	131	81	106	1753	138	129
DIP1404	2099	1320	1615	1030	629	791
DIP1405	968	492	635	9042	663	724
DIP1406	3411	2723	3783	2788	6472	7382
DIP1407	3023	1811	2048	5417	1345	1592
DIP1408	2340	2363	3096	1253	2984	3611
DIP1409	661	550	717	217	562	636
DIP1410	163	77	81	1444	122	130
DIP1411	1150	773	1015	263	885	908
DIP1412	232	179	295	2966	188	253
DIP1413	2605	1419	1734	3304	1805	2085
DIP1414	3285	1886	2628	4442	1892	2237
DIP1415	3810	2090	3088	26	2582	2842
DIP1416	13	25	15	1149	26	29
DIP1417	1226	546	680	2618	721	867
DIP1418	3063	2029	2681	4801	1670	1790
DIP1419	3795	2205	2661	5981	2778	2746
DIP1420	5931	3492	4168	1160	2542	3102
DIP1421	494	447	709	1109	630	622
DIP1422	1296	498	624	1392	564	620
DIP1423	1170	1122	1384	290	811	1054
DIP1424	278	114	150	184	169	234
DIP1425	186	122	114	1307	138	178
DIP1426	1782	960	1462	2318	952	960
DIP1427	4379	3376	4029	15322	1546	1971
DIP1428	23700	15597	20405	1617	9836	11875
DIP1429	1361	1247	1842	1269	1317	1584
DIP1430	976	952	1389	3544	981	1349
DIP1435	6497	2858	3322	352	1740	1735
DIP1436	316	148	211	317	274	241
DIP1437	326	162	182	1979	178	188
DIP1438	1177	1031	1347	3878	1271	1374
DIP1439	2271	1813	2488	4511	3222	3602
DIP1440	4882	3014	4330	1028	2045	2547
DIP1441	1145	736	1071	821	462	595
DIP1442	614	385	530	360	520	593
DIP1443	297	173	239	260	300	262
DIP1444	266	127	130	3190	165	189
DIP1445	4270	2169	2966	463	1663	1980
DIP1446	497	334	444	1101	257	289
DIP1447	842	499	708	3838	577	694
DIP1448	1400	1233	1844	636	2346	2631
DIP1449	332	252	355	2152	412	449
DIP1450	1644	955	1190	192	1306	1383
DIP1451	192	74	116	428	105	109
DIP1452	1204	640	775	231	258	235
DIP1453	368	271	339	272	190	202
DIP1454	241	131	169	3151	165	198
DIP1455	3064	2188	2658	1304	2463	2917
DIP1456	1327	762	984	1100	887	1106
DIP1457	613	642	859	1135	1064	970
DIP1458	1061	873	1051	999	804	913
DIP1459	1367	662	918	861	487	587
DIP1460	674	375	445	4530	536	546
DIP1461	4151	2986	4239	662	3258	3415
DIP1462	570	434	480	981	421	490
DIP1463	18257	9686	11872	7164	603	597
DIP1464	8431	5314	6481	966	3794	4491
DIP1465	1289	977	1251	1276	664	773
DIP1466	2063	1265	1671	12559	819	964
DIP1467	13308	9232	12527	6325	8434	9300
DIP1468	8674	2295	2700	1427	3019	3394
DIP1469	1574	1122	1523	1433	815	944
DIP1470	1516	1072	1471	768	813	913
DIP1471	656	411	558	525	455	485
DIP1472	537	199	307	1121	282	350
DIP1473	979	426	553	243	448	557
DIP1474	139	150	239	551	204	225
DIP1475	973	377	573	1047	372	398
DIP1476	2107	874	1161	27162	442	531
DIP1477	12581	4524	6971	1884	13802	15133
DIP1478	1961	747	1104	2035	1179	1280
DIP1479	1113	682	867	1026	1591	1624
DIP1480	763	482	708	702	642	753
DIP1481	292	189	365	9857	451	417
DIP1482	8572	5662	7188	591	4750	5821
DIP1483	316	193	292	1595	222	236
DIP1484	1584	1011	1117	885	826	879
DIP1485	508	259	335	123	665	670
DIP1486	53	52	121	106	120	128
DIP1487	78	70	147	866	82	107
DIP1488	539	571	784	382	719	821
DIP1489	364	315	384	3043	320	346
DIP1492	2458	1375	1788	414	2274	2416
DIP1493	282	155	275	3698	215	278
DIP1494	1874	1029	1417	3458	1779	2098
DIP1495	1983	826	1267	3371	1651	1910
DIP1496	3361	1286	1859	1608	1381	1649
DIP1497	1098	981	1445	6187	923	1198
DIP1498	3893	2977	3947	1643	3313	4171
DIP1499	1046	655	926	2236	853	1048
DIP1500	1820	1144	1597	2049	965	1249
DIP1501	2507	912	1311	1360	1209	1225
DIP1502	859	722	1003	612	912	1135
DIP1503	1238	868	977	3703	334	363
DIP1504	2486	1387	1740	8506	1740	2279
DIP1505	6492	3369	4236	3212	4519	4907
DIP1506	2918	1670	2229	16376	1540	1803
DIP1507	16810	8096	10531	25591	8091	9682
DIP1508	24133	13947	19909	9	15093	18021
DIP1509	6	4	4	274	7	8
DIP1510	275	134	164	48	191	186
DIP1511	26	14	34	32	28	40
DIP1512	12	10	26	14	26	30
DIP1513	3	11	4	356	14	10
DIP1514	469	271	373	697	237	254
DIP1515	465	370	678	887	579	527
DIP1516	895	745	1038	2	626	667
DIP1517	2	5	6	6	0	5
DIP1518	6	1	3	333	2	4
DIP1519	506	65	151	513	172	149
DIP1520	1037	252	432	0	330	369
DIP1521	0	4	1	6	2	6
DIP1522	10	15	7	0	10	14
DIP1525	0	0	4	9	0	0
DIP1526	8	1	2	27754	3	4
DIP1527	14348	5565	7375	3070	11450	12022
DIP1528	2234	1674	2261	696	1949	2310
DIP1529	464	366	419	1631	395	499
DIP1530	1007	854	1217	1054	916	1122
DIP1531	894	654	902	13984	636	620
DIP1532	6126	2412	2997	3853	7249	8365
DIP1533	3510	2309	3072	3980	2517	2999
DIP1534	2533	2225	3058	1372	2661	2973
DIP1535	1644	806	1101	3457	647	809
DIP1538	2905	1949	2393	6630	1899	2152
DIP1539	3086	2133	3009	2891	3847	4472
DIP1540	1216	1206	1658	397	2226	2506
DIP1541	303	164	211	3472	259	298
DIP1542	2737	1841	2364	845	2074	2341
DIP1543	433	520	711	2351	694	738
DIP1544	1196	1377	1739	2206	1606	1836
DIP1545	1850	1602	2024	3141	1489	1776
DIP1546	3444	2619	3372	1676	1781	2111
DIP1547	1844	827	1442	635	1320	1747
DIP1548	743	525	727	795	382	438
DIP1549	416	146	254	1049	826	574
DIP1550	789	414	609	770	618	617
DIP1551	556	352	443	13714	385	493
DIP1552	12068	6593	10087	25953	6698	8004
DIP1553	36622	22125	29475	328	12568	15351
DIP1554	432	262	370	1731	296	335
DIP1555	1724	852	1194	350	1117	1282
DIP1556	177	138	225	367	297	319
DIP1557	202	194	253	1154	268	329
DIP1558	546	474	680	1234	944	955
DIP1559	390	400	483	2217	1088	1116
DIP1560	1113	710	925	398	1542	1738
DIP1561	378	281	392	321	357	414
DIP1562	429	193	291	105	251	286
DIP1563	60	53	102	503	79	117
DIP1564	351	246	284	679	390	374
DIP1565	569	298	485	1084	460	506
DIP1566	739	316	454	161	641	658
DIP1567	272	91	94	10	96	88
DIP1568	24	14	13	2	6	20
DIP1569	4	0	0	2840	0	1
DIP1570	2863	1256	1706	429	2106	2204
DIP1571	499	334	463	8106	219	314
DIP1572	6259	3877	5821	1650	4412	5082
DIP1573	856	455	793	80	861	1023
DIP1574	49	26	70	367	59	69
DIP1575	85	65	82	506	150	221
DIP1576	262	153	263	500	306	360
DIP1577	239	130	157	1019	252	247
DIP1578	294	269	372	2664	696	656
DIP1579	1516	1042	1283	4447	1606	1687
DIP1580	3325	2462	3659	107	2806	3000
DIP1581	26	17	15	805	52	55
DIP1582	193	183	379	1826	631	678
DIP1583	603	507	725	969	1093	1194
DIP1584	908	509	668	744	611	678
DIP1585	395	252	479	1368	317	389
DIP1586	3149	1515	1619	451	706	696
DIP1587	496	290	449	178	341	374
DIP1588	79	73	83	5944	143	124
DIP1589	6257	3302	4436	12068	2731	3359
DIP1590	9284	5455	6402	385	8346	9257
DIP1591	476	326	422	314	277	303
DIP1592	220	131	160	8424	155	175
DIP1593	3042	1491	2075	5764	3456	4240
DIP1594	2024	1423	1870	7192	3975	3774
DIP1595	5952	3170	4667	2285	3510	3925
DIP1596	1673	1228	1596	5608	1270	1385
DIP1597	4093	3191	4528	2533	3552	3894
DIP1598	1953	1276	1942	4629	1484	1664
DIP1599	3302	1902	2551	4824	2977	3085
DIP1600	3244	1667	2265	4040	2379	2834
DIP1601	2827	1254	1612	6903	2188	2405
DIP1602	4662	2308	2880	7122	3875	4273
DIP1603	4628	2835	3496	7464	4345	5257
DIP1604	3699	3220	4427	3600	5625	5970
DIP1605	2380	2023	2719	4857	3156	3501
DIP1606	3817	2609	3731	6700	4002	4401
DIP1607	6911	4842	5403	1620	4583	5058
DIP1608	1268	984	1247	186	995	1356
DIP1609	163	176	210	158	136	190
DIP1610	181	105	82	370	105	122
DIP1611	165	71	90	1503	219	268
DIP1612	884	591	795	1450	877	1051
DIP1613	677	623	871	561	1115	1155
DIP1614	976	538	753	2566	314	278
DIP1615	1772	1157	1789	6051	1616	1823
DIP1616	4315	2882	3596	389	3722	3977
DIP1617	634	386	505	1692	202	324
DIP1618	2083	1179	1474	2648	802	951
DIP1619	2653	1625	2209	121	1393	1711
DIP1620	158	137	178	374	154	171
DIP1621	198	100	150	9985	330	401
DIP1622	9146	3488	4177	37	6850	6708
DIP1623	19	20	7	23678	17	17
DIP1624	16494	5674	7251	16729	10689	12399
DIP1625	11568	4433	5426	16003	8226	8779
DIP1626	9023	4611	5908	9526	8301	9651
DIP1627	4693	2601	3236	6383	4704	5796
DIP1628	3021	1324	1708	13797	2970	3208
DIP1629	6633	3788	5147	6047	8298	10179
DIP1630	5153	2901	3901	2466	2981	3350
DIP1631	3705	1691	2006	1263	920	1125
DIP1632	1242	894	1173	714	673	823
DIP1633	612	529	759	1907	471	545
DIP1634	1865	1216	1639	868	1119	1206
DIP1635	554	372	489	2204	569	584
DIP1636	2259	1067	1495	5887	973	1131
DIP1637	3766	2411	3211	417	3371	3431
DIP1638	354	241	302	12321	293	271
DIP1639	11044	6220	9083	720	7157	8024
DIP1640	500	319	409	1307	348	413
DIP1641	1298	995	1504	3057	791	966
DIP1642	3668	2376	2806	652	1740	1969
DIP1643	449	316	415	4067	361	343
DIP1644	2027	917	1656	24	2536	2909
DIP1645	29	13	23	1179	32	37
DIP1646	898	291	349	1059	645	748
DIP1647	670	296	355	26	478	630
DIP1650	23	13	21	493	27	17
DIP1651	418	194	327	642	257	317
DIP1652	368	182	313	67	410	437
DIP1653	23	24	39	131	62	41
DIP1654	72	43	77	121	70	91
DIP1655	124	46	73	1709	78	114
DIP1656	2033	1364	1685	208	1035	1228
DIP1657	111	55	98	905	134	139
DIP1658	561	557	742	743	615	794
DIP1659	447	320	452	2694	385	379
DIP1660	3434	1573	1840	961	1020	1132
DIP1661	511	235	329	103	470	516
DIP1662	63	38	24	40	47	46
DIP1663	25	13	34	1344	21	31
DIP1664	1225	822	1000	404	730	817
DIP1665	506	313	375	1089	134	219
DIP1666	1194	628	1059	444	777	893
DIP1667	312	148	157	170	476	377
DIP1668	101	24	30	328	63	83
DIP1669	122	63	105	1620	174	206
DIP1670	1143	797	1050	810	958	1096
DIP1671	495	331	510	829	336	429
DIP1672	299	225	296	245	479	484
DIP1673	465	203	261	357	102	106
DIP1674	197	86	131	745	285	317
DIP1677	2075	451	432	762	468	345
DIP1678	764	488	642	641	467	513
DIP1679	579	357	484	849	365	450
DIP1680	628	499	624	624	471	625
DIP1681	419	298	454	517	347	407
DIP1682	462	313	439	625	292	353
DIP1683	604	331	435	879	388	377
DIP1684	586	464	671	1017	506	601
DIP1685	359	244	352	1298	672	717
DIP1686	1105	812	915	19914	918	1028
DIP1687	16126	6558	10857	1039	9323	11153
DIP1688	1170	549	701	1128	559	599
DIP1689	1039	710	1097	336	741	808
DIP1690	196	64	140	449	209	221
DIP1691	748	383	565	272	207	246
DIP1692	412	188	204	884	113	153
DIP1693	1067	501	822	874	490	496
DIP1694	726	285	307	931	506	455
DIP1695	932	632	1001	460	543	623
DIP1696	195	109	173	862	330	299
DIP1697	683	329	383	2124	383	525
DIP1698	1320	632	1142	5545	992	1409
DIP1699	2675	2126	3386	11220	3320	3379
DIP1700	7148	4386	6634	238	5612	6480
DIP1701	191	160	229	60	186	146
DIP1702	58	45	54	1147	37	63
DIP1703	901	555	758	899	647	718
DIP1704	713	431	501	2285	417	544
DIP1705	1654	1042	1358	192	1067	1285
DIP1706	111	99	128	8239	146	171
DIP1707	2370	1571	2022	11506	3928	4837
DIP1708	6042	3473	5779	31	5263	6217
DIP1709	29	17	20	2690	39	27
DIP1710	3844	2790	3570	1364	1361	1634
DIP1711	1172	755	934	1426	822	955
DIP1712	1108	671	1034	903	807	814
DIP1713	396	357	603	4433	690	819
DIP1714	2945	1799	2334	2276	2621	3098
DIP1715	1535	952	1326	6131	1451	1592
DIP1716	2093	1768	2073	2457	7423	6469
DIP1717	1027	696	1143	2430	1391	1610
DIP1718	1151	937	1424	1113	1464	1580
DIP1719	393	422	683	2818	766	751
DIP1720	1333	689	1192	2394	1482	1560
DIP1721	844	399	587	2826	1418	1336
DIP1722	919	674	910	4562	1521	1648
DIP1723	1476	684	890	745	2035	2402
DIP1724	559	521	708	3870	513	590
DIP1725	2804	1633	2449	7557	2068	2244
DIP1726	5694	2898	4323	161	3703	4364
DIP1727	114	57	143	2212	113	128
DIP1728	1478	970	1263	511	1263	1494
DIP1729	309	204	330	873	265	316
DIP1730	887	442	524	143	492	503
DIP1731	95	77	92	800	119	124
DIP1732	487	249	321	75	685	573
DIP1733	60	76	92	469	110	111
DIP1734	530	346	383	606	252	271
DIP1735	485	283	520	336	358	423
DIP1736	233	125	232	981	179	216
DIP1737	933	393	635	161	668	626
DIP1738	120	68	81	3672	104	109
DIP1739	1457	806	991	4562	1772	2040
DIP1740	1373	987	1430	2243	2556	2709
DIP1741	946	612	984	1673	1182	1476
DIP1742	709	453	702	2033	911	1005
DIP1743	1076	588	862	558	1127	1272
DIP1744	473	193	306	762	292	332
DIP1745	775	583	757	1703	525	579
DIP1746	1095	751	997	57	1353	1263
DIP1747	38	34	31	416	39	36
DIP1748	368	82	134	377	206	220
DIP1749	449	138	202	160	233	284
DIP1750	146	87	114	107	118	107
DIP1751	93	28	80	1158	35	53
DIP1752	423	218	361	1370	578	611
DIP1753	388	229	326	453	519	664
DIP1754	134	43	97	258	358	339
DIP1755	87	51	74	1061	164	187
DIP1756	505	457	663	204	634	797
DIP1757	137	166	209	42	121	200
DIP1758	19	4	7	885	50	50
DIP1759	159	84	112	6	480	529
DIP1760	10	1	3	70	8	3
DIP1761	47	35	43	82	32	49
DIP1762	36	24	26	679	45	26
DIP1763	733	373	496	7794	434	464
DIP1764	3166	1635	2458	2111	3994	4354
DIP1765	1318	872	1258	12722	1309	1325
DIP1766	7799	2648	3682	642	6990	7285
DIP1767	314	300	350	451	361	405
DIP1768	335	220	276	489	188	184
DIP1769	392	273	422	63	269	266
DIP1770	39	24	36	90	19	47
DIP1771	20	15	31	1571	78	54
DIP1772	493	516	691	3015	1092	1193
DIP1773	1664	1151	1584	2164	2015	2221
DIP1774	2725	1360	1851	849	1384	1653
DIP1775	401	288	367	1186	433	487
DIP1776	692	417	676	1726	733	775
DIP1777	487	265	374	208	921	1077
DIP1778	86	37	68	6014	194	160
DIP1779	1540	919	1438	7612	3563	3443
DIP1780	8565	2681	3515	15382	3772	3865
DIP1781	13348	5840	8071	12467	8604	8718
DIP1782	6413	3880	5327	2283	7291	8333
DIP1783	3273	1750	2420	1226	1166	1442
DIP1784	700	321	425	6661	674	671
DIP1785	2266	1024	1499	11593	3784	3968
DIP1786	5800	3174	4544	8031	5911	6856
DIP1787	13590	8833	11114	326	4728	5925
DIP1788	215	111	149	944	193	195
DIP1789	1017	538	846	2147	691	698
DIP1790	909	418	750	4881	1292	1407
DIP1791	2756	1029	1579	5827	2676	3224
DIP1792	4220	1430	2037	22620	2944	3532
DIP1793	7670	3982	5730	1743	13470	12144
DIP1794	1369	748	914	1819	959	857
DIP1795	560	484	636	3179	1480	1476
DIP1796	2591	1256	1957	562	1592	1836
DIP1797	710	234	341	3537	322	310
DIP1798	2851	1517	1996	945	1927	2324
DIP1799	493	311	445	225	575	574
DIP1800	127	90	135	1738	162	151
DIP1801	859	482	593	985	1030	1050
DIP1802	400	135	290	6390	547	549
DIP1803	3810	2076	3275	10	3382	3579
DIP1804	4	10	9	1831	23	23
DIP1805	613	283	425	3827	1054	1052
DIP1806	11580	5394	7960	1289	1624	2127
DIP1807	1827	912	1559	19	666	754
DIP1808	8	8	16	52	15	9
DIP1809	24	24	37	422	36	28
DIP1810	191	106	163	2204	227	274
DIP1811	4263	3163	4059	936	1239	1824
DIP1812	983	1110	1395	1966	747	982
DIP1813	2022	1170	1557	392	1117	1253
DIP1814	508	212	247	2167	323	291
DIP1815	308	146	200	61	987	1072
DIP1816	35	59	70	4	57	76
DIP1817	3	0	6	6	1	0
DIP1818	0	3	4	3	0	1
DIP1819	0	1	4	7	0	6
DIP1820	0	0	0	2	4	0
DIP1821	0	0	1	6	2	0
DIP1822	2	1	2	2	6	2
DIP1823	0	2	2	44	0	7
DIP1824	10	16	2	17	18	18
DIP1825	4	3	5	6	20	5
DIP1826	0	1	3	4	7	5
DIP1827	2	0	0	47	2	2
DIP1828	18	11	16	14	32	34
DIP1829	4	5	8	13	4	9
DIP1830	4	1	3	28	10	10
DIP1831	10	11	17	13	9	5
DIP1832	0	1	4	17	7	10
DIP1833	9	10	8	95	11	9
DIP1834	64	27	31	442	82	88
DIP1835	222	147	187	513	233	321
DIP1836	202	83	100	48	277	237
DIP1837	6	13	18	12	45	40
DIP1838	9	11	19	198	14	13
DIP1840	205	77	122	941	89	85
DIP1841	1288	593	875	1999	646	653
DIP1842	2533	1199	1522	323	1083	1349
DIP1843	373	178	243	350	147	207
DIP1844	252	169	227	646	181	160
DIP1845	427	336	352	107889	396	520
DIP1846	56645	26050	39300	551	61568	69859
DIP1847	251	220	262	1416	295	374
DIP1848	1740	1075	1369	826	783	810
DIP1849	836	492	725	630	496	640
DIP1850	421	176	227	1895	380	369
DIP1851	1234	527	794	2449	1179	1029
DIP1852	920	478	720	761	1341	1302
DIP1853	554	471	598	569	507	528
DIP1854	396	280	398	1106	352	404
DIP1855	664	371	571	1132	589	644
DIP1856	1156	627	837	1066	578	685
DIP1857	1177	749	931	1626	510	610
DIP1858	1875	1074	1670	1821	1051	1111
DIP1859	1432	889	1312	183	1128	1235
DIP1860	104	83	145	83	73	110
DIP1861	31	34	49	373	65	67
DIP1862	165	115	176	1244	248	250
DIP1863	703	408	645	16766	712	784
DIP1864	8831	3857	5658	5376	9757	9988
DIP1865	4684	1868	2373	1534	2767	3192
DIP1866	1346	3391	3007	6045	1613	1635
DIP1867	4206	2823	4513	906	3461	3708
DIP1868	612	288	446	1784	458	495
DIP1869	3144	938	1133	128	972	850
DIP1870	119	66	86	388	55	70
DIP1871	157	69	126	6731	231	193
DIP1872	13980	5697	6463	299	4908	4264
DIP1873	223	109	136	630	155	127
DIP1874	273	174	278	315	326	405
DIP1875	198	99	141	549	146	141
DIP1876	395	265	362	411	260	352
DIP1877	530	213	269	731	209	243
DIP1878	1413	171	233	186	135	121
DIP1879	316	12	37	3147	17	25
DIP1880	2708	1732	2162	1323	1939	1969
DIP1881	1330	1053	1383	1759	922	963
DIP1882	2250	1127	1531	118	833	1063
DIP1883	55	17	18	151	38	51
DIP1884	27	20	17	12144	59	68
DIP1885	5140	4143	6238	4600	8115	8809
DIP1886	2457	1787	2343	3124	2572	3168
DIP1887	4681	3156	4087	1088	2000	2163
DIP1888	1561	976	1435	4644	495	580
DIP1889	3823	1420	1761	3409	2368	2886
DIP1890	823	329	420	712	1096	1395
DIP1891	240	90	202	410	335	384
DIP1892	465	241	235	942	265	273
DIP1893	384	174	261	1311	545	575
DIP1894	1264	740	1084	1612	861	981
DIP1895	942	644	871	4	1044	1264
DIP1896	2	1	2	49	8	0
DIP1897	21	11	9	893	21	22
DIP1898	480	268	344	462	531	626
DIP1899	226	121	193	187	262	354
DIP1900	72	84	117	225	131	218
DIP1901	61	51	85	1463	206	239
DIP1902	2327	815	1208	401	937	1004
DIP1903	381	201	317	875	254	242
DIP1904	330	208	301	912	469	492
DIP1905	358	358	310	42	558	663
DIP1908	18	8	19	15	21	29
DIP1909	8	5	2	51	14	13
DIP1910	14	11	20	540	28	22
DIP1911	525	521	733	434	356	416
DIP1912	258	189	251	2310	281	311
DIP1913	1186	595	705	1296	1576	1589
DIP1915	1834	1067	1578	885	845	874
DIP1916	665	458	463	642	472	544
DIP1917	426	256	300	8106	496	504
DIP1918	4183	1238	1523	2682	3689	3416
DIP1919	1090	560	799	5902	1397	1556
DIP1920	2060	1228	1637	439	3614	3563
DIP1921	434	211	398	745	274	317
DIP1922	858	286	421	8	522	456
DIP1923	15	7	4	214	5	7
DIP1924	94	58	93	662	94	145
DIP1925	550	312	440	2967	349	395
DIP1926	1865	1452	2041	5862	2035	2488
DIP1927	2426	1604	2028	3479	3341	3425
DIP1928	2927	1941	2663	189	1986	2321
DIP1929	125	74	98	320	171	139
DIP1930	278	188	269	672	249	275
DIP1931	281	199	229	4699	468	524
DIP1932	1715	1143	1618	657	2658	2874
DIP1933	1070	447	642	565	279	301
DIP1934	618	332	498	2325	387	344
DIP1935	1522	985	1478	1615	1293	1535
DIP1936	1345	986	1184	4	985	1137
DIP1937	8	3	7	0	11	11
DIP1938	3	0	4	2	5	2
DIP1939	5	0	1	2	6	3
DIP1940	0	1	2	1075	6	2
DIP1941	1427	1259	1992	465	932	1178
DIP1942	436	258	424	2087	289	282
DIP1943	1421	835	1359	7	1333	1289
DIP1944	3	0	1	1155	3	7
DIP1947	620	322	384	904	754	751
DIP1948	388	219	232	104	688	619
DIP1949	22	24	14	4	76	62
DIP1950	0	3	0	9	2	0
DIP1951	5	5	2	4496	0	2
DIP1952	688	283	557	502	1795	1671
DIP1953	186	114	167	45	270	317
DIP1955	42	12	26	12	24	29
DIP1956	16	11	15	61	4	4
DIP1957	120	77	84	1045	34	47
DIP1958	730	354	572	1271	494	661
DIP1959	616	267	395	3617	636	722
DIP1960	2323	1427	2037	2575	1755	2124
DIP1961	1815	991	1312	268	1230	1370
DIP1962	115	49	77	50	151	183
DIP1963	53	24	41	626	36	31
DIP1964	381	323	440	1980	533	576
DIP1965	1262	628	1006	2340	1137	1244
DIP1966	1220	1106	1365	864	1649	1944
DIP1967	405	275	365	612	422	484
DIP1968	296	234	433	943	403	465
DIP1969	492	231	328	2121	647	601
DIP1970	905	363	616	2696	1053	1042
DIP1971	2207	963	1558	413	1512	1630
DIP1972	235	227	329	2369	260	305
DIP1973	465	349	518	3060	2282	1966
DIP1974	2038	977	1331	28	1952	2232
DIP1975	15	18	21	1823	19	23
DIP1976	403	336	379	639	2152	1728
DIP1977	279	217	321	3361	404	359
DIP1978	1387	754	1254	782	1416	1453
DIP1979	278	146	247	312	470	534
DIP1980	247	143	151	564	261	257
DIP1981	221	80	146	3672	414	347
DIP1982	788	255	329	28794	4101	3038
DIP1983	8824	3061	4034	2959	17078	16260
DIP1984	2604	1630	2342	493	1578	1801
DIP1985	367	133	277	1268	312	362
DIP1986	841	395	579	3052	781	805
DIP1987	3031	1436	2100	35	1951	2026
DIP1988	56	15	22	326	19	22
DIP1989	460	233	403	396	168	213
DIP1990	737	533	682	196	290	303
DIP1991	56	41	37	1587	111	120
DIP1992	258	90	145	701	499	601
DIP1993	225	262	380	723	488	508
DIP1994	285	173	327	1401	435	405
DIP1995	845	642	984	446	978	987
DIP1996	214	194	241	463	320	356
DIP1997	295	104	154	289	274	217
DIP1998	196	68	136	595	170	197
DIP1999	218	103	130	513	309	264
DIP2000	49	26	34	1102	106	126
DIP2001	346	143	257	5609	551	590
DIP2002	1329	743	1215	2449	2828	3011
DIP2003	1724	909	1422	245	1077	1331
DIP2004	88	60	74	993	118	190
DIP2005	285	138	254	7042	442	553
DIP2006	5490	2542	3495	920	3013	3108
DIP2007	899	427	450	183	590	574
DIP2008	150	134	160	775	125	180
DIP2009	268	245	374	35485	627	686
DIP2010	24052	14140	18115	1258	20635	24857
DIP2011	370	355	457	2268	797	943
DIP2012	422	286	441	12797	1291	1299
DIP2013	6253	3812	5113	5594	7088	7870
DIP2014	3840	2010	2962	1787	3192	3598
DIP2015	1133	514	616	2623	1047	1013
DIP2016	2990	1929	2483	1677	1015	1252
DIP2017	1929	1098	1515	47802	1086	1296
DIP2018	80896	29322	34394	58391	18575	19290
DIP2019	137601	62562	75253	30132	21338	24977
DIP2020	8973	4370	6223	38	13815	15573
DIP2021	126	31	38	2	30	33
DIP2022	5	2	4	9	4	2
DIP2023	1	4	4	28	7	10
DIP2024	9	7	9	1247	14	15
DIP2025	566	233	272	1074	838	760
DIP2030	1004	544	789	1881	651	720
DIP2031	1948	1207	1994	5379	1321	1530
DIP2032	3903	1442	2291	6	2798	2806
DIP2033	2	0	4	11628	1	5
DIP2036	9341	3103	4677	1133	5598	6070
DIP2037	975	344	540	268	441	489
DIP2038	155	39	50	73	209	150
DIP2039	36	4	3	710	21	28
DIP2040	202	76	52	2808	347	344
DIP2042	1262	838	1250	945	1728	1625
DIP2043	810	394	672	63	482	487
DIP2044	136	52	73	1055	53	39
DIP2045	930	426	566	895	489	511
DIP2046	650	293	514	2010	494	505
DIP2047	715	349	455	682	1692	1638
DIP2048	338	158	318	1346	341	367
DIP2049	458	270	433	1425	622	630
DIP2050	527	228	413	489	854	900
DIP2051	153	63	116	460	349	301
DIP2052	214	124	180	1936	236	244
DIP2053	400	205	296	4341	923	915
DIP2054	9840	5395	7578	7234	2831	3333
DIP2055	15478	9220	12720	1151	4135	5158
DIP2056	364	111	243	356	461	550
DIP2057	370	583	855	2512	456	522
DIP2058	1875	1169	1666	1923	1439	1362
DIP2059	508	333	463	9412	1341	1299
DIP2060	17151	13472	15854	1474	4246	5577
DIP2061	3950	2358	2387	15036	451	607
DIP2062	11809	6504	7970	2859	7954	9566
DIP2063	3266	1504	2087	0	1605	1783
DIP2064	0	2	0	1	0	1
DIP2065	0	3	0	2243	1	5
DIP2066	751	494	786	510	1414	1545
DIP2067	199	94	92	259	226	263
DIP2068	239	126	143	29633	176	137
DIP2069	20932	8524	13483	893	13379	15599
DIP2070	758	422	598	135	508	596
DIP2071	131	66	74	476	99	76
DIP2072	288	147	199	483	362	367
DIP2073	311	250	396	793	346	366
DIP2074	1554	547	658	17	471	452
DIP2075	13	8	2	231	17	11
DIP2076	154	102	105	8	191	189
DIP2077	2	1	5	407	5	7
DIP2077A	54	18	27	753	429	260
DIP2078	306	128	176	483	528	511
DIP2079	263	122	159	519	226	239
DIP2080	390	137	192	194	268	272
DIP2081	253	67	96	34	84	85
DIP2083	73	31	60	160	34	30
DIP2085	186	167	156	26493	61	107
DIP2093	16357	9909	14902	13690	12924	16827
DIP2094	30692	18593	27854	1483	7533	9609
DIP2095	377	313	465	773	1081	1065
DIP2096	355	223	331	892	455	443
DIP2097	668	539	729	3836	611	796
DIP2098	2706	2489	3140	5332	3046	3242
DIP2099	6519	5954	7958	39	3901	4840
DIP2100	31	28	44	76	42	43
[truncated: 265 more rows]
